# Supplementary material for: trans-Di-μ-carbonyl-bis­{carbon­yl[η5-2,3,4,5-tetra­methyl-1-(5-methyl-2-fur­yl)cyclo­penta­dien­yl]ruthenium(I)}(Ru—Ru)
Source: Acta Crystallogr Sect E Struct Rep Online. 2009 Jul 11;65(Pt 8):m895. doi: 10.1107/S1600536809026075 (PMC2977131; doi:10.1107/S1600536809026075)
Supplement: Supplementary file 1 [file e-65-0m895-sup1.cif]

##############################################################################
###                                                                        ###
###        Electronic paper (Acta Crystallographica Section E)             ###
###                                                                        ###
##############################################################################
#                                                                            #
# This CIF contains the data in a paper accepted for publication in Acta     #
# Crystallographica Section E. It conforms to the requirements of Notes      #
# for Authors for Section E, and has been peer reviewed under the auspices   #
# of the IUCr Commission on Journals.                                        #
#                                                                            #
# Full details of the Crystallographic Information File format               #
# are given in the paper "The Crystallographic Information File (CIF):       #
# a New Standard Archive File for Crystallography" by S. R. Hall, F. H.      #
# Allen and I. D. Brown [Acta Cryst. (1991), A47, 655-685].                  #
#                                                                            #
# The current version of the core CIF dictionary is obtainable from          #
# ftp://ftp.iucr.org/pub/cif_core.dic. The current version number is 2.4.    #
#                                                                            #
# Software is freely available for graphical display of the structure(s) in  #
# this CIF.  For information consult the CIF home page http://www.iucr.org/  #
# cif/home.html                                                              #
#                                                                            #
# This file may be used for bona fide research purposes within the           #
# scientific community so long as proper attribution is given to the journal # 
# article from which it was obtained.                                        #
#                                                                            #
##############################################################################
                                             
data_I
_audit_creation_method     SHELXTL
_chemical_name_systematic
;
<i>trans</i>-Di-\m-carbonyl-bis{carbonyl[\h^5^-2,3,4,5-tetramethyl-1-(5-methyl-
2-furyl)cyclopentadienyl]ruthenium(I)}
;
_chemical_name_common     ?
_chemical_formula_moiety     'C32 H34 O6 Ru2'
_chemical_formula_sum     'C32 H34 O6 Ru2'
_chemical_formula_iupac     '[Ru2 (C14 H17 O)2 (C O)4]'
_chemical_formula_weight     716.73
_chemical_melting_point     ?
_symmetry_cell_setting     monoclinic
_symmetry_space_group_name_H-M     'P 21/c'
_symmetry_space_group_name_Hall     '-P 2ybc '
loop_
    _symmetry_equiv_pos_as_xyz
    'x, y, z'
    '-x, y+1/2, -z+1/2'
    '-x, -y, -z'
    'x, -y-1/2, z-1/2'
_cell_length_a     8.504(3)
_cell_length_b     16.978(7)
_cell_length_c     10.223(4)
_cell_angle_alpha     90.00
_cell_angle_beta     102.220(6)
_cell_angle_gamma     90.00
_cell_volume     1442.5(10)
_cell_formula_units_Z     2
_cell_measurement_reflns_used     1828
_cell_measurement_theta_min     5.52
_cell_measurement_theta_max     24.81
_cell_measurement_temperature     273(2)
_exptl_crystal_description     prism
_exptl_crystal_colour     red
_exptl_crystal_size_max     0.15
_exptl_crystal_size_mid     0.11
_exptl_crystal_size_min     0.08
_exptl_crystal_density_diffrn     1.650
_exptl_crystal_density_meas     ?
_exptl_crystal_density_method     'not measured'
_exptl_crystal_F_000     724
_exptl_absorpt_coefficient_mu     1.090
_exptl_absorpt_correction_type     multi-scan
_exptl_absorpt_process_details     '(SADABS; Bruker, 1998)'
_exptl_absorpt_correction_T_min     0.8535
_exptl_absorpt_correction_T_max     0.9178
_exptl_special_details
;
;
_diffrn_ambient_temperature     273(2)
_diffrn_radiation_type     MoK\a
_diffrn_radiation_wavelength     0.71073
_diffrn_radiation_source     'fine-focus sealed tube'
_diffrn_radiation_monochromator     graphite
_diffrn_measurement_device_type     'Bruker SMART CCD area-detector'
_diffrn_measurement_method     '\f and \w'
_diffrn_detector_area_resol_mean     ?
_diffrn_reflns_number     7123
_diffrn_reflns_av_R_equivalents     0.0278
_diffrn_reflns_av_sigmaI/netI     0.0310
_diffrn_reflns_theta_min     2.37
_diffrn_reflns_theta_max     25.05
_diffrn_reflns_theta_full     25.05
_diffrn_measured_fraction_theta_max     0.998
_diffrn_measured_fraction_theta_full     0.998
_diffrn_reflns_limit_h_min     -10
_diffrn_reflns_limit_h_max     9
_diffrn_reflns_limit_k_min     -19
_diffrn_reflns_limit_k_max     20
_diffrn_reflns_limit_l_min     -9
_diffrn_reflns_limit_l_max     12
_diffrn_standards_number     0
_diffrn_standards_interval_count     ?
_diffrn_standards_interval_time     0
_diffrn_standards_decay_%     0
_refine_special_details
;
Refinement of <i>F</i>^2^ against ALL reflections. The weighted <i>R</i>-factor
<i>wR</i> and goodness of fit <i>S</i> are based on <i>F</i>^2^, conventional
<i>R</i>-factors <i>R</i> are based on <i>F</i>, with <i>F</i> set to zero for
negative <i>F</i>^2^. The threshold expression of <i>F</i>^2^ >
\s(<i>F</i>^2^) is used only for calculating <i>R</i>-factors(gt) <i>etc</i>.
and is not relevant to the choice of reflections for refinement.
<i>R</i>-factors based on <i>F</i>^2^ are statistically about twice as large
as those based on <i>F</i>, and <i>R</i>- factors based on ALL data will be
even larger.
;
_reflns_number_total     2552
_reflns_number_gt     2448
_reflns_threshold_expression     I>2\s(I)
_refine_ls_structure_factor_coef     Fsqd
_refine_ls_matrix_type     full
_refine_ls_R_factor_all     0.0378
_refine_ls_R_factor_gt     0.0361
_refine_ls_wR_factor_gt     0.0867
_refine_ls_wR_factor_ref     0.0876
_refine_ls_goodness_of_fit_ref     1.284
_refine_ls_restrained_S_all     1.284
_refine_ls_number_reflns     2552
_refine_ls_number_parameters     181
_refine_ls_number_restraints     0
_refine_ls_hydrogen_treatment     constr
_refine_ls_weighting_scheme     calc
_refine_ls_weighting_details
          'calc w=1/[\s^2^(Fo^2^)+(0.0263P)^2^+2.646P] where P=(Fo^2^+2Fc^2^)/3'
_atom_sites_solution_hydrogens     geom
_atom_sites_solution_primary     direct
_atom_sites_solution_secondary     difmap
_refine_ls_shift/su_max     0.001
_refine_ls_shift/su_mean     0.000
_refine_diff_density_max     0.721
_refine_diff_density_min     -0.736
_refine_ls_extinction_method     none
_refine_ls_extinction_coef     ?
loop_
    _atom_type_symbol
    _atom_type_description
    _atom_type_scat_dispersion_real
    _atom_type_scat_dispersion_imag
    _atom_type_scat_source
    'C' 'C' 0.0033 0.0016
                         'International Tables Vol C Tables 4.2.6.8 and 6.1.1.4'
    'H' 'H' 0.0000 0.0000
                         'International Tables Vol C Tables 4.2.6.8 and 6.1.1.4'
    'O' 'O' 0.0106 0.0060
                         'International Tables Vol C Tables 4.2.6.8 and 6.1.1.4'
    'Ru' 'Ru' -1.2594 0.8363
                         'International Tables Vol C Tables 4.2.6.8 and 6.1.1.4'
_computing_data_collection     'SMART (Bruker, 1998)'
_computing_cell_refinement     'SAINT (Bruker, 1998)'
_computing_data_reduction     'SAINT (Bruker, 1998)'
_computing_structure_solution     'SHELXS97 (Sheldrick, 2008)'
_computing_structure_refinement     'SHELXL97 (Sheldrick, 2008)'
_computing_molecular_graphics     'SHELXTL (Sheldrick, 2008)'
_computing_publication_material     'SHELXTL (Sheldrick, 2008)'
loop_
    _atom_site_type_symbol
    _atom_site_label
    _atom_site_fract_x
    _atom_site_fract_y
    _atom_site_fract_z
    _atom_site_U_iso_or_equiv
    _atom_site_adp_type
    _atom_site_calc_flag
    _atom_site_refinement_flags
    _atom_site_occupancy
    _atom_site_disorder_assembly
    _atom_site_disorder_group
    Ru Ru1 0.51265(3) 0.030918(17) 0.12603(3) 0.02286(12) Uani d . 1 . .
    O O1 0.1922(3) 0.0424(2) -0.0644(3) 0.0433(8) Uani d . 1 . .
    O O2 0.6179(5) 0.1919(2) 0.0632(4) 0.0637(11) Uani d . 1 . .
    O O3 0.2618(4) 0.15332(18) 0.3848(3) 0.0422(7) Uani d . 1 . .
    C C1 0.3276(5) 0.0237(2) -0.0361(4) 0.0285(8) Uani d . 1 . .
    C C2 0.5750(5) 0.1294(3) 0.0811(4) 0.0353(9) Uani d . 1 . .
    C C3 0.3747(5) 0.0432(2) 0.2912(4) 0.0286(8) Uani d . 1 . .
    C C4 0.5421(5) 0.0615(2) 0.3412(4) 0.0280(8) Uani d . 1 . .
    C C5 0.6327(5) -0.0087(2) 0.3353(4) 0.0286(8) Uani d . 1 . .
    C C6 0.5228(5) -0.0684(2) 0.2787(4) 0.0288(8) Uani d . 1 . .
    C C7 0.3654(5) -0.0376(2) 0.2524(4) 0.0299(8) Uani d . 1 . .
    C C8 0.2398(5) 0.0956(2) 0.2882(4) 0.0330(9) Uani d . 1 . .
    C C9 0.0903(5) 0.1014(3) 0.2136(5) 0.0506(12) Uani d . 1 . .
    H H9 0.0443 0.0695 0.1417 0.061 Uiso calc R 1 . .
    C C10 0.0163(6) 0.1652(3) 0.2653(6) 0.0559(14) Uani d . 1 . .
    H H10 -0.0879 0.1832 0.2327 0.067 Uiso calc R 1 . .
    C C11 0.1194(6) 0.1946(3) 0.3670(5) 0.0486(12) Uani d . 1 . .
    C C12 0.1170(9) 0.2592(4) 0.4635(7) 0.082(2) Uani d . 1 . .
    H H12A 0.0222 0.2906 0.4342 0.122 Uiso calc R 1 . .
    H H12B 0.2108 0.2915 0.4688 0.122 Uiso calc R 1 . .
    H H12C 0.1165 0.2374 0.5501 0.122 Uiso calc R 1 . .
    C C13 0.6112(6) 0.1365(3) 0.4048(4) 0.0416(10) Uani d . 1 . .
    H H13A 0.5533 0.1803 0.3585 0.062 Uiso calc R 1 . .
    H H13B 0.7225 0.1401 0.4000 0.062 Uiso calc R 1 . .
    H H13C 0.6021 0.1373 0.4968 0.062 Uiso calc R 1 . .
    C C14 0.8093(5) -0.0180(3) 0.3875(5) 0.0416(10) Uani d . 1 . .
    H H14A 0.8298 -0.0277 0.4822 0.062 Uiso calc R 1 . .
    H H14B 0.8637 0.0292 0.3705 0.062 Uiso calc R 1 . .
    H H14C 0.8480 -0.0617 0.3436 0.062 Uiso calc R 1 . .
    C C15 0.5671(6) -0.1531(3) 0.2627(5) 0.0451(11) Uani d . 1 . .
    H H15A 0.5814 -0.1794 0.3475 0.068 Uiso calc R 1 . .
    H H15B 0.6654 -0.1555 0.2309 0.068 Uiso calc R 1 . .
    H H15C 0.4827 -0.1785 0.1994 0.068 Uiso calc R 1 . .
    C C16 0.2141(6) -0.0843(3) 0.2052(5) 0.0474(11) Uani d . 1 . .
    H H16A 0.1693 -0.0718 0.1132 0.071 Uiso calc R 1 . .
    H H16B 0.1377 -0.0715 0.2588 0.071 Uiso calc R 1 . .
    H H16C 0.2385 -0.1395 0.2132 0.071 Uiso calc R 1 . .
loop_
    _atom_site_aniso_label
    _atom_site_aniso_U_11
    _atom_site_aniso_U_22
    _atom_site_aniso_U_33
    _atom_site_aniso_U_12
    _atom_site_aniso_U_13
    _atom_site_aniso_U_23
    Ru1 0.02253(18) 0.02590(19) 0.02035(18) -0.00050(11) 0.00502(12)
                                                                    -0.00010(11)
    O1 0.0261(16) 0.065(2) 0.0381(17) 0.0129(14) 0.0044(13) -0.0035(15)
    O2 0.091(3) 0.0361(19) 0.060(2) -0.0199(19) 0.007(2) 0.0109(16)
    O3 0.0409(17) 0.0434(17) 0.0429(18) 0.0105(14) 0.0103(14) -0.0034(14)
    C1 0.031(2) 0.032(2) 0.0239(19) 0.0003(16) 0.0086(16) 0.0000(15)
    C2 0.040(2) 0.037(2) 0.026(2) -0.0032(18) 0.0023(17) 0.0005(17)
    C3 0.029(2) 0.035(2) 0.0244(19) 0.0005(16) 0.0114(15) 0.0021(16)
    C4 0.0233(18) 0.039(2) 0.0216(19) -0.0025(16) 0.0054(15) 0.0040(16)
    C5 0.030(2) 0.035(2) 0.0228(19) 0.0011(16) 0.0091(15) 0.0037(15)
    C6 0.034(2) 0.031(2) 0.0224(19) 0.0012(16) 0.0085(16) 0.0035(15)
    C7 0.031(2) 0.035(2) 0.0239(19) -0.0062(16) 0.0073(16) 0.0026(16)
    C8 0.031(2) 0.042(2) 0.030(2) 0.0006(18) 0.0151(17) 0.0002(18)
    C9 0.031(2) 0.076(4) 0.046(3) 0.006(2) 0.008(2) -0.009(2)
    C10 0.039(3) 0.074(4) 0.059(3) 0.021(3) 0.021(2) 0.013(3)
    C11 0.048(3) 0.050(3) 0.053(3) 0.020(2) 0.024(2) 0.009(2)
    C12 0.087(5) 0.065(4) 0.097(5) 0.034(3) 0.029(4) -0.013(4)
    C13 0.046(3) 0.043(3) 0.035(2) -0.011(2) 0.0085(19) -0.0113(19)
    C14 0.028(2) 0.058(3) 0.036(2) 0.0045(19) 0.0018(18) 0.008(2)
    C15 0.060(3) 0.033(2) 0.042(3) 0.006(2) 0.009(2) 0.0045(19)
    C16 0.039(3) 0.048(3) 0.053(3) -0.019(2) 0.006(2) 0.001(2)
_geom_special_details
;
All e.s.d.'s (except the e.s.d. in the dihedral angle between two l.s. planes)
are estimated using the full covariance matrix. The cell e.s.d.'s are taken
into account individually in the estimation of e.s.d.'s in distances, angles
and torsion angles; correlations between e.s.d.'s in cell parameters are only
used when they are defined by crystal symmetry. An approximate (isotropic)
treatment of cell e.s.d.'s is used for estimating e.s.d.'s involving l.s.
planes.
;
loop_
    _geom_bond_atom_site_label_1
    _geom_bond_atom_site_label_2
    _geom_bond_site_symmetry_2
    _geom_bond_distance
    _geom_bond_publ_flag
    Ru1 C2 . 1.842(4) ?
    Ru1 C1 3_655 2.020(4) ?
    Ru1 C1 . 2.033(4) ?
    Ru1 C4 . 2.222(4) ?
    Ru1 C3 . 2.260(4) ?
    Ru1 C5 . 2.268(4) ?
    Ru1 C6 . 2.286(4) ?
    Ru1 C7 . 2.297(4) ?
    Ru1 Ru1 3_655 2.7483(11) ?
    O1 C1 . 1.170(5) ?
    O2 C2 . 1.149(5) ?
    O3 C8 . 1.376(5) ?
    O3 C11 . 1.378(5) ?
    C1 Ru1 3_655 2.020(4) ?
    C3 C7 . 1.425(5) ?
    C3 C4 . 1.441(5) ?
    C3 C8 . 1.447(6) ?
    C4 C5 . 1.427(6) ?
    C4 C13 . 1.492(6) ?
    C5 C6 . 1.416(6) ?
    C5 C14 . 1.493(6) ?
    C6 C7 . 1.409(6) ?
    C6 C15 . 1.506(6) ?
    C7 C16 . 1.502(6) ?
    C8 C9 . 1.341(6) ?
    C9 C10 . 1.410(7) ?
    C9 H9 . 0.9300 ?
    C10 C11 . 1.310(8) ?
    C10 H10 . 0.9300 ?
    C11 C12 . 1.477(8) ?
    C12 H12A . 0.9600 ?
    C12 H12B . 0.9600 ?
    C12 H12C . 0.9600 ?
    C13 H13A . 0.9600 ?
    C13 H13B . 0.9600 ?
    C13 H13C . 0.9600 ?
    C14 H14A . 0.9600 ?
    C14 H14B . 0.9600 ?
    C14 H14C . 0.9600 ?
    C15 H15A . 0.9600 ?
    C15 H15B . 0.9600 ?
    C15 H15C . 0.9600 ?
    C16 H16A . 0.9600 ?
    C16 H16B . 0.9600 ?
    C16 H16C . 0.9600 ?
loop_
    _geom_angle_atom_site_label_1
    _geom_angle_atom_site_label_2
    _geom_angle_atom_site_label_3
    _geom_angle_site_symmetry_1
    _geom_angle_site_symmetry_3
    _geom_angle
    _geom_angle_publ_flag
    C2 Ru1 C1 . 3_655 92.69(17) ?
    C2 Ru1 C1 . . 93.75(17) ?
    C1 Ru1 C1 3_655 . 94.61(16) ?
    C2 Ru1 C4 . . 93.23(16) ?
    C1 Ru1 C4 3_655 . 127.74(15) ?
    C1 Ru1 C4 . . 136.60(15) ?
    C2 Ru1 C3 . . 108.97(17) ?
    C1 Ru1 C3 3_655 . 152.57(15) ?
    C1 Ru1 C3 . . 100.37(15) ?
    C4 Ru1 C3 . . 37.50(14) ?
    C2 Ru1 C5 . . 114.09(16) ?
    C1 Ru1 C5 3_655 . 94.66(15) ?
    C1 Ru1 C5 . . 150.13(15) ?
    C4 Ru1 C5 . . 37.04(14) ?
    C3 Ru1 C5 . . 61.57(14) ?
    C2 Ru1 C6 . . 150.26(16) ?
    C1 Ru1 C6 3_655 . 92.30(15) ?
    C1 Ru1 C6 . . 115.03(15) ?
    C4 Ru1 C6 . . 61.08(14) ?
    C3 Ru1 C6 . . 60.55(14) ?
    C5 Ru1 C6 . . 36.24(14) ?
    C2 Ru1 C7 . . 145.09(17) ?
    C1 Ru1 C7 3_655 . 121.50(15) ?
    C1 Ru1 C7 . . 90.47(15) ?
    C4 Ru1 C7 . . 61.45(14) ?
    C3 Ru1 C7 . . 36.42(14) ?
    C5 Ru1 C7 . . 60.63(14) ?
    C6 Ru1 C7 . . 35.80(14) ?
    C2 Ru1 Ru1 . 3_655 94.75(13) ?
    C1 Ru1 Ru1 3_655 3_655 47.51(11) ?
    C1 Ru1 Ru1 . 3_655 47.10(11) ?
    C4 Ru1 Ru1 . 3_655 170.90(11) ?
    C3 Ru1 Ru1 . 3_655 141.76(10) ?
    C5 Ru1 Ru1 . 3_655 134.53(10) ?
    C6 Ru1 Ru1 . 3_655 110.03(10) ?
    C7 Ru1 Ru1 . 3_655 112.96(10) ?
    C8 O3 C11 . . 106.6(4) ?
    O1 C1 Ru1 . 3_655 137.2(3) ?
    O1 C1 Ru1 . . 137.4(3) ?
    Ru1 C1 Ru1 3_655 . 85.39(16) ?
    O2 C2 Ru1 . . 174.9(4) ?
    C7 C3 C4 . . 107.4(3) ?
    C7 C3 C8 . . 126.1(4) ?
    C4 C3 C8 . . 126.4(4) ?
    C7 C3 Ru1 . . 73.2(2) ?
    C4 C3 Ru1 . . 69.8(2) ?
    C8 C3 Ru1 . . 125.1(3) ?
    C5 C4 C3 . . 107.8(3) ?
    C5 C4 C13 . . 124.4(4) ?
    C3 C4 C13 . . 127.4(4) ?
    C5 C4 Ru1 . . 73.2(2) ?
    C3 C4 Ru1 . . 72.7(2) ?
    C13 C4 Ru1 . . 125.6(3) ?
    C6 C5 C4 . . 107.4(3) ?
    C6 C5 C14 . . 126.7(4) ?
    C4 C5 C14 . . 125.8(4) ?
    C6 C5 Ru1 . . 72.6(2) ?
    C4 C5 Ru1 . . 69.7(2) ?
    C14 C5 Ru1 . . 125.9(3) ?
    C7 C6 C5 . . 109.3(3) ?
    C7 C6 C15 . . 125.7(4) ?
    C5 C6 C15 . . 124.7(4) ?
    C7 C6 Ru1 . . 72.5(2) ?
    C5 C6 Ru1 . . 71.2(2) ?
    C15 C6 Ru1 . . 127.2(3) ?
    C6 C7 C3 . . 108.0(3) ?
    C6 C7 C16 . . 125.5(4) ?
    C3 C7 C16 . . 126.2(4) ?
    C6 C7 Ru1 . . 71.7(2) ?
    C3 C7 Ru1 . . 70.4(2) ?
    C16 C7 Ru1 . . 128.2(3) ?
    C9 C8 O3 . . 108.9(4) ?
    C9 C8 C3 . . 135.1(4) ?
    O3 C8 C3 . . 115.9(4) ?
    C8 C9 C10 . . 106.7(5) ?
    C8 C9 H9 . . 126.6 ?
    C10 C9 H9 . . 126.6 ?
    C11 C10 C9 . . 108.3(4) ?
    C11 C10 H10 . . 125.8 ?
    C9 C10 H10 . . 125.8 ?
    C10 C11 O3 . . 109.4(4) ?
    C10 C11 C12 . . 135.4(5) ?
    O3 C11 C12 . . 115.2(5) ?
    C11 C12 H12A . . 109.5 ?
    C11 C12 H12B . . 109.5 ?
    H12A C12 H12B . . 109.5 ?
    C11 C12 H12C . . 109.5 ?
    H12A C12 H12C . . 109.5 ?
    H12B C12 H12C . . 109.5 ?
    C4 C13 H13A . . 109.5 ?
    C4 C13 H13B . . 109.5 ?
    H13A C13 H13B . . 109.5 ?
    C4 C13 H13C . . 109.5 ?
    H13A C13 H13C . . 109.5 ?
    H13B C13 H13C . . 109.5 ?
    C5 C14 H14A . . 109.5 ?
    C5 C14 H14B . . 109.5 ?
    H14A C14 H14B . . 109.5 ?
    C5 C14 H14C . . 109.5 ?
    H14A C14 H14C . . 109.5 ?
    H14B C14 H14C . . 109.5 ?
    C6 C15 H15A . . 109.5 ?
    C6 C15 H15B . . 109.5 ?
    H15A C15 H15B . . 109.5 ?
    C6 C15 H15C . . 109.5 ?
    H15A C15 H15C . . 109.5 ?
    H15B C15 H15C . . 109.5 ?
    C7 C16 H16A . . 109.5 ?
    C7 C16 H16B . . 109.5 ?
    H16A C16 H16B . . 109.5 ?
    C7 C16 H16C . . 109.5 ?
    H16A C16 H16C . . 109.5 ?
    H16B C16 H16C . . 109.5 ?
loop_
    _geom_torsion_atom_site_label_1
    _geom_torsion_atom_site_label_2
    _geom_torsion_atom_site_label_3
    _geom_torsion_atom_site_label_4
    _geom_torsion_site_symmetry_1
    _geom_torsion_site_symmetry_2
    _geom_torsion_site_symmetry_3
    _geom_torsion_site_symmetry_4
    _geom_torsion
    _geom_torsion_publ_flag
    C2 Ru1 C1 O1 . . . . -87.0(5) ?
    C1 Ru1 C1 O1 3_655 . . . 180.0(6) ?
    C4 Ru1 C1 O1 . . . . 11.7(6) ?
    C3 Ru1 C1 O1 . . . . 23.0(5) ?
    C5 Ru1 C1 O1 . . . . 72.3(6) ?
    C6 Ru1 C1 O1 . . . . 85.3(5) ?
    C7 Ru1 C1 O1 . . . . 58.3(5) ?
    Ru1 Ru1 C1 O1 3_655 . . . 180.0(6) ?
    C2 Ru1 C1 Ru1 . . . 3_655 93.01(17) ?
    C1 Ru1 C1 Ru1 3_655 . . 3_655 0.0 ?
    C4 Ru1 C1 Ru1 . . . 3_655 -168.28(16) ?
    C3 Ru1 C1 Ru1 . . . 3_655 -156.93(13) ?
    C5 Ru1 C1 Ru1 . . . 3_655 -107.7(3) ?
    C6 Ru1 C1 Ru1 . . . 3_655 -94.71(15) ?
    C7 Ru1 C1 Ru1 . . . 3_655 -121.66(14) ?
    C1 Ru1 C2 O2 3_655 . . . -115(5) ?
    C1 Ru1 C2 O2 . . . . 150(5) ?
    C4 Ru1 C2 O2 . . . . 13(5) ?
    C3 Ru1 C2 O2 . . . . 48(5) ?
    C5 Ru1 C2 O2 . . . . -19(5) ?
    C6 Ru1 C2 O2 . . . . -16(5) ?
    C7 Ru1 C2 O2 . . . . 54(5) ?
    Ru1 Ru1 C2 O2 3_655 . . . -163(5) ?
    C2 Ru1 C3 C7 . . . . 174.1(2) ?
    C1 Ru1 C3 C7 3_655 . . . -45.5(4) ?
    C1 Ru1 C3 C7 . . . . 76.5(2) ?
    C4 Ru1 C3 C7 . . . . -116.4(3) ?
    C5 Ru1 C3 C7 . . . . -78.1(2) ?
    C6 Ru1 C3 C7 . . . . -36.5(2) ?
    Ru1 Ru1 C3 C7 3_655 . . . 48.8(3) ?
    C2 Ru1 C3 C4 . . . . -69.5(3) ?
    C1 Ru1 C3 C4 3_655 . . . 70.8(4) ?
    C1 Ru1 C3 C4 . . . . -167.2(2) ?
    C5 Ru1 C3 C4 . . . . 38.2(2) ?
    C6 Ru1 C3 C4 . . . . 79.8(2) ?
    C7 Ru1 C3 C4 . . . . 116.4(3) ?
    Ru1 Ru1 C3 C4 3_655 . . . 165.20(18) ?
    C2 Ru1 C3 C8 . . . . 51.4(4) ?
    C1 Ru1 C3 C8 3_655 . . . -168.2(3) ?
    C1 Ru1 C3 C8 . . . . -46.2(4) ?
    C4 Ru1 C3 C8 . . . . 121.0(4) ?
    C5 Ru1 C3 C8 . . . . 159.2(4) ?
    C6 Ru1 C3 C8 . . . . -159.2(4) ?
    C7 Ru1 C3 C8 . . . . -122.7(5) ?
    Ru1 Ru1 C3 C8 3_655 . . . -73.8(4) ?
    C7 C3 C4 C5 . . . . -1.3(4) ?
    C8 C3 C4 C5 . . . . 175.3(4) ?
    Ru1 C3 C4 C5 . . . . -65.3(3) ?
    C7 C3 C4 C13 . . . . -174.0(4) ?
    C8 C3 C4 C13 . . . . 2.6(6) ?
    Ru1 C3 C4 C13 . . . . 121.9(4) ?
    C7 C3 C4 Ru1 . . . . 64.0(3) ?
    C8 C3 C4 Ru1 . . . . -119.4(4) ?
    C2 Ru1 C4 C5 . . . . -127.1(3) ?
    C1 Ru1 C4 C5 3_655 . . . -31.2(3) ?
    C1 Ru1 C4 C5 . . . . 133.9(2) ?
    C3 Ru1 C4 C5 . . . . 115.4(3) ?
    C6 Ru1 C4 C5 . . . . 37.1(2) ?
    C7 Ru1 C4 C5 . . . . 78.1(2) ?
    Ru1 Ru1 C4 C5 3_655 . . . 24.2(7) ?
    C2 Ru1 C4 C3 . . . . 117.5(3) ?
    C1 Ru1 C4 C3 3_655 . . . -146.6(2) ?
    C1 Ru1 C4 C3 . . . . 18.5(3) ?
    C5 Ru1 C4 C3 . . . . -115.4(3) ?
    C6 Ru1 C4 C3 . . . . -78.3(2) ?
    C7 Ru1 C4 C3 . . . . -37.3(2) ?
    Ru1 Ru1 C4 C3 3_655 . . . -91.2(6) ?
    C2 Ru1 C4 C13 . . . . -6.5(4) ?
    C1 Ru1 C4 C13 3_655 . . . 89.4(4) ?
    C1 Ru1 C4 C13 . . . . -105.4(4) ?
    C3 Ru1 C4 C13 . . . . -124.0(5) ?
    C5 Ru1 C4 C13 . . . . 120.6(4) ?
    C6 Ru1 C4 C13 . . . . 157.7(4) ?
    C7 Ru1 C4 C13 . . . . -161.3(4) ?
    Ru1 Ru1 C4 C13 3_655 . . . 144.8(5) ?
    C3 C4 C5 C6 . . . . 1.7(4) ?
    C13 C4 C5 C6 . . . . 174.7(4) ?
    Ru1 C4 C5 C6 . . . . -63.2(3) ?
    C3 C4 C5 C14 . . . . -174.7(4) ?
    C13 C4 C5 C14 . . . . -1.7(6) ?
    Ru1 C4 C5 C14 . . . . 120.3(4) ?
    C3 C4 C5 Ru1 . . . . 64.9(3) ?
    C13 C4 C5 Ru1 . . . . -122.0(4) ?
    C2 Ru1 C5 C6 . . . . 177.4(2) ?
    C1 Ru1 C5 C6 3_655 . . . -87.5(2) ?
    C1 Ru1 C5 C6 . . . . 20.2(4) ?
    C4 Ru1 C5 C6 . . . . 116.8(3) ?
    C3 Ru1 C5 C6 . . . . 78.0(2) ?
    C7 Ru1 C5 C6 . . . . 36.2(2) ?
    Ru1 Ru1 C5 C6 3_655 . . . -58.0(3) ?
    C2 Ru1 C5 C4 . . . . 60.7(3) ?
    C1 Ru1 C5 C4 3_655 . . . 155.7(2) ?
    C1 Ru1 C5 C4 . . . . -96.6(3) ?
    C3 Ru1 C5 C4 . . . . -38.7(2) ?
    C6 Ru1 C5 C4 . . . . -116.8(3) ?
    C7 Ru1 C5 C4 . . . . -80.5(2) ?
    Ru1 Ru1 C5 C4 3_655 . . . -174.79(17) ?
    C2 Ru1 C5 C14 . . . . -59.5(4) ?
    C1 Ru1 C5 C14 3_655 . . . 35.5(4) ?
    C1 Ru1 C5 C14 . . . . 143.2(4) ?
    C4 Ru1 C5 C14 . . . . -120.2(5) ?
    C3 Ru1 C5 C14 . . . . -158.9(4) ?
    C6 Ru1 C5 C14 . . . . 123.1(5) ?
    C7 Ru1 C5 C14 . . . . 159.3(4) ?
    Ru1 Ru1 C5 C14 3_655 . . . 65.0(4) ?
    C4 C5 C6 C7 . . . . -1.5(4) ?
    C14 C5 C6 C7 . . . . 174.9(4) ?
    Ru1 C5 C6 C7 . . . . -62.9(3) ?
    C4 C5 C6 C15 . . . . -175.8(4) ?
    C14 C5 C6 C15 . . . . 0.5(6) ?
    Ru1 C5 C6 C15 . . . . 122.8(4) ?
    C4 C5 C6 Ru1 . . . . 61.4(2) ?
    C14 C5 C6 Ru1 . . . . -122.2(4) ?
    C2 Ru1 C6 C7 . . . . 113.5(4) ?
    C1 Ru1 C6 C7 3_655 . . . -147.0(2) ?
    C1 Ru1 C6 C7 . . . . -50.8(3) ?
    C4 Ru1 C6 C7 . . . . 80.4(2) ?
    C3 Ru1 C6 C7 . . . . 37.2(2) ?
    C5 Ru1 C6 C7 . . . . 118.3(3) ?
    Ru1 Ru1 C6 C7 3_655 . . . -101.8(2) ?
    C2 Ru1 C6 C5 . . . . -4.8(4) ?
    C1 Ru1 C6 C5 3_655 . . . 94.7(2) ?
    C1 Ru1 C6 C5 . . . . -169.1(2) ?
    C4 Ru1 C6 C5 . . . . -37.9(2) ?
    C3 Ru1 C6 C5 . . . . -81.1(2) ?
    C7 Ru1 C6 C5 . . . . -118.3(3) ?
    Ru1 Ru1 C6 C5 3_655 . . . 139.9(2) ?
    C2 Ru1 C6 C15 . . . . -124.6(4) ?
    C1 Ru1 C6 C15 3_655 . . . -25.1(4) ?
    C1 Ru1 C6 C15 . . . . 71.1(4) ?
    C4 Ru1 C6 C15 . . . . -157.7(4) ?
    C3 Ru1 C6 C15 . . . . 159.1(4) ?
    C5 Ru1 C6 C15 . . . . -119.8(5) ?
    C7 Ru1 C6 C15 . . . . 121.9(5) ?
    Ru1 Ru1 C6 C15 3_655 . . . 20.1(4) ?
    C5 C6 C7 C3 . . . . 0.7(4) ?
    C15 C6 C7 C3 . . . . 175.0(4) ?
    Ru1 C6 C7 C3 . . . . -61.4(3) ?
    C5 C6 C7 C16 . . . . -173.6(4) ?
    C15 C6 C7 C16 . . . . 0.7(7) ?
    Ru1 C6 C7 C16 . . . . 124.3(4) ?
    C5 C6 C7 Ru1 . . . . 62.1(3) ?
    C15 C6 C7 Ru1 . . . . -123.7(4) ?
    C4 C3 C7 C6 . . . . 0.4(4) ?
    C8 C3 C7 C6 . . . . -176.3(4) ?
    Ru1 C3 C7 C6 . . . . 62.2(3) ?
    C4 C3 C7 C16 . . . . 174.6(4) ?
    C8 C3 C7 C16 . . . . -2.0(7) ?
    Ru1 C3 C7 C16 . . . . -123.6(4) ?
    C4 C3 C7 Ru1 . . . . -61.8(2) ?
    C8 C3 C7 Ru1 . . . . 121.6(4) ?
    C2 Ru1 C7 C6 . . . . -127.4(3) ?
    C1 Ru1 C7 C6 3_655 . . . 39.7(3) ?
    C1 Ru1 C7 C6 . . . . 135.4(2) ?
    C4 Ru1 C7 C6 . . . . -79.2(2) ?
    C3 Ru1 C7 C6 . . . . -117.6(3) ?
    C5 Ru1 C7 C6 . . . . -36.7(2) ?
    Ru1 Ru1 C7 C6 3_655 . . . 92.8(2) ?
    C2 Ru1 C7 C3 . . . . -9.7(4) ?
    C1 Ru1 C7 C3 3_655 . . . 157.3(2) ?
    C1 Ru1 C7 C3 . . . . -107.0(2) ?
    C4 Ru1 C7 C3 . . . . 38.4(2) ?
    C5 Ru1 C7 C3 . . . . 80.9(2) ?
    C6 Ru1 C7 C3 . . . . 117.6(3) ?
    Ru1 Ru1 C7 C3 3_655 . . . -149.6(2) ?
    C2 Ru1 C7 C16 . . . . 111.5(4) ?
    C1 Ru1 C7 C16 3_655 . . . -81.5(4) ?
    C1 Ru1 C7 C16 . . . . 14.2(4) ?
    C4 Ru1 C7 C16 . . . . 159.6(4) ?
    C3 Ru1 C7 C16 . . . . 121.2(5) ?
    C5 Ru1 C7 C16 . . . . -157.8(4) ?
    C6 Ru1 C7 C16 . . . . -121.2(5) ?
    Ru1 Ru1 C7 C16 3_655 . . . -28.4(4) ?
    C11 O3 C8 C9 . . . . 0.3(5) ?
    C11 O3 C8 C3 . . . . -178.2(4) ?
    C7 C3 C8 C9 . . . . -29.6(8) ?
    C4 C3 C8 C9 . . . . 154.4(5) ?
    Ru1 C3 C8 C9 . . . . 64.7(7) ?
    C7 C3 C8 O3 . . . . 148.4(4) ?
    C4 C3 C8 O3 . . . . -27.6(6) ?
    Ru1 C3 C8 O3 . . . . -117.3(3) ?
    O3 C8 C9 C10 . . . . 0.1(5) ?
    C3 C8 C9 C10 . . . . 178.2(5) ?
    C8 C9 C10 C11 . . . . -0.6(6) ?
    C9 C10 C11 O3 . . . . 0.7(6) ?
    C9 C10 C11 C12 . . . . -178.8(6) ?
    C8 O3 C11 C10 . . . . -0.6(5) ?
    C8 O3 C11 C12 . . . . 179.0(5) ?
data_global
_journal_date_recd_electronic     2009-06-10
_journal_date_accepted     2009-07-05
_journal_name_full     'Acta Crystallographica, Section E'
_journal_year     2009
_journal_volume     65
_journal_issue      8
_journal_page_first     m895
_journal_page_last     m895
_journal_paper_category     QM
_journal_coeditor_code     NC2148
_publ_contact_author_name     'PhD. Jin Lin'
_publ_contact_author_address
;
College of Chemistry
and Materials
 Science Hebei Normal University
 Shijiazhuang People's
 Republic of China 050016
;
_publ_contact_author_email     tswlhx@126.com
_publ_contact_author_fax     '0311-86268318'
_publ_contact_author_phone     '0311-86268318'
_publ_section_title
;\
<i>trans</i>-Di-\m-carbonyl-bis{carbonyl[\h^5^-2,3,4,5-tetramethyl-1-(5-methyl-\
2-furyl)cyclopentadienyl]ruthenium(I)}(<i>Ru</i>---<i>Ru</i>)
;
loop_
    _publ_author_name
    _publ_author_address
    'Wang, Hong'
;
Hebei Institute of Food Quality
Supervision Inspection and Research,
Shijiazhuang 050051,
People's Republic of China
;
    'Dong, Gui-Ying'
;
College of Chemical Engineering and Biotechnology
Hebei Polytechnic University
Tangshan 063009
People's Republic of China
;
    'Ma, Zhi-Hong'
;
College of Basic Medicine, Hebei Medical University,
Shijiazhuang 050017, People's Republic of China
;
    'Liu, Xiao-Huan'
;
College of Chemistry & Material Science,
Hebei Normal University, Shijiazhuang 050016,
People's Republic of China
;
    'Lin, Jin'
;
College of Chemistry & Materials Science,
Hebei Normal University, Shijiazhuang 050016,
People's Republic of China
;
