# Supplementary material for: trans-Di-μ-carbonyl-bis­{carbon­yl[η5-2,3,4,5-tetra­methyl-1-(5-methyl-2-fur­yl)cyclo­penta­dien­yl]ruthenium(I)}(Ru—Ru)
Source: Acta Crystallogr Sect E Struct Rep Online. 2009 Jul 11;65(Pt 8):m895. doi: 10.1107/S1600536809026075 (PMC2977131; doi:10.1107/S1600536809026075)
Supplement: Supplementary file 2 [file e-65-0m895-Isup2.hkl]

# 
# h,k,l, Fc-squared, Fo-squared, sigma(Fo-squared) and status flag 
# 
data_I
_shelx_title ' 1 in P2(1)/c' 
_shelx_refln_list_code          4 
_shelx_F_calc_maximum      237.75 
_exptl_crystal_F_000       724.00 
_reflns_d_resolution_high  0.8394 
 
loop_ 
 _symmetry_equiv_pos_as_xyz 
 'x, y, z' 
 '-x, y+1/2, -z+1/2' 
 '-x, -y, -z' 
 'x, -y-1/2, z-1/2' 
 
_cell_length_a     8.5040 
_cell_length_b    16.9784 
_cell_length_c    10.2226 
_cell_angle_alpha  90.000 
_cell_angle_beta  102.220 
_cell_angle_gamma  90.000 
 
_shelx_F_squared_multiplier     1.000 
 
loop_ 
 _refln_index_h 
 _refln_index_k 
 _refln_index_l 
 _refln_F_squared_calc 
 _refln_F_squared_meas 
 _refln_F_squared_sigma 
 _refln_observed_status 
   1   0   0    56524.57    68303.62   2949.03 o 
   2   0   0    16599.78    21212.72    898.76 o 
   3   0   0    20823.32    23895.95   1009.56 o 
   4   0   0     6016.63     6273.29    267.09 o 
   5   0   0     2708.30     2530.42     73.67 o 
   6   0   0     4330.72     4247.91    121.97 o 
   7   0   0     5632.86     5330.72    152.27 o 
   8   0   0     3101.44     2873.61    148.13 o 
   9   0   0      938.18      806.88     36.89 o 
   1   1   0     1954.64     2315.52     99.66 o 
   2   1   0     7588.26     9669.17    398.93 o 
   3   1   0      397.28      418.74     17.92 o 
   4   1   0      713.44      781.52     20.66 o 
   5   1   0       22.26       43.88      4.08 o 
   6   1   0       54.80       62.34     10.15 o 
   7   1   0       94.73      150.64      8.24 o 
   8   1   0       18.60       45.51      9.29 o 
   9   1   0        2.79       14.76      5.85 o 
   0   2   0    56462.88    55567.07   2402.34 o 
   1   2   0    39861.67    39503.24    914.58 o 
   2   2   0     7494.02     7842.36    156.63 o 
   3   2   0    16633.55    17642.77    472.83 o 
   4   2   0     9176.75     8831.27    177.98 o 
   5   2   0     3472.55     3334.82     66.09 o 
   6   2   0     8204.67     7996.65    220.20 o 
   7   2   0     6697.44     6221.49    150.41 o 
   8   2   0     1226.41     1200.76     24.75 o 
   9   2   0     1155.99     1066.14     34.47 o 
   1   3   0      143.14      200.79      5.49 o 
   2   3   0       33.66       64.86      3.02 o 
   3   3   0     1490.52     1536.93     25.51 o 
   4   3   0      645.16      688.48     13.30 o 
   5   3   0      246.82      280.56      7.71 o 
   6   3   0      975.69     1099.13     35.64 o 
   7   3   0      345.24      377.77     16.30 o 
   8   3   0      193.13      201.74      8.21 o 
   9   3   0      378.43      362.18     17.41 o 
   0   4   0     7758.75     8313.35    221.93 o 
   1   4   0     6814.13     6845.20    154.92 o 
   2   4   0     5621.71     6179.18    139.88 o 
   3   4   0     7402.06     7078.68    112.81 o 
   4   4   0      908.06      762.39     13.71 o 
   5   4   0     3571.56     3822.38     62.51 o 
   6   4   0     7104.84     7322.04    130.14 o 
   7   4   0     2877.10     2937.73     60.84 o 
   8   4   0      762.19      750.99     18.26 o 
   9   4   0      813.15      777.29     28.12 o 
   1   5   0      698.29      766.44     18.68 o 
   2   5   0      344.74      382.81     10.29 o 
   3   5   0        8.90       19.66      1.69 o 
   4   5   0      148.38      146.27      4.09 o 
   5   5   0     2903.00     3113.09     56.30 o 
   6   5   0     1976.11     2037.71     38.83 o 
   7   5   0      617.49      619.72     16.50 o 
   8   5   0      596.85      613.68     17.30 o 
   9   5   0     1089.25     1051.01     35.40 o 
   0   6   0     8693.95     9082.25    196.54 o 
   1   6   0     6530.55     6543.93    127.12 o 
   2   6   0     1652.51     1523.52     30.72 o 
   3   6   0       40.74       90.82      3.34 o 
   4   6   0      378.43      301.24      7.80 o 
   5   6   0      189.68      206.98      8.21 o 
   6   6   0     1043.74     1085.25     42.86 o 
   7   6   0      116.79      183.81     30.61 o 
   8   6   0      325.35      393.06     18.31 o 
   9   6   0      330.52      367.89     15.86 o 
   1   7   0      416.08      473.51     10.68 o 
   2   7   0      228.02      244.80      8.03 o 
   3   7   0     1620.97     1636.75     33.34 o 
   4   7   0      145.22      152.88      6.39 o 
   5   7   0     1127.39     1195.21     30.36 o 
   6   7   0     1655.64     1696.99     50.90 o 
   7   7   0      314.46      302.11     14.58 o 
   8   7   0     1210.79     1213.70     40.39 o 
   9   7   0     1055.59     1012.56     36.61 o 
   0   8   0      514.81      510.95     16.12 o 
   1   8   0       42.87      101.92      6.13 o 
   2   8   0      225.69      301.36      7.67 o 
   3   8   0      203.63      238.00      6.56 o 
   4   8   0       86.58       96.41     11.62 o 
   5   8   0        0.02        3.69      3.09 o 
   6   8   0       69.95       82.54      8.10 o 
   7   8   0       14.44       15.95      7.55 o 
   8   8   0        0.75        2.93      7.18 o 
   9   8   0        2.07       22.62     18.45 o 
   1   9   0      612.41      589.10     14.26 o 
   2   9   0      121.14      101.07      7.58 o 
   3   9   0     1220.57     1271.94     26.60 o 
   4   9   0      276.35      292.88     12.98 o 
   5   9   0     1235.72     1208.22     31.11 o 
   6   9   0     1422.27     1462.57     45.26 o 
   7   9   0      364.78      358.11     16.78 o 
   8   9   0      597.40      600.10     24.68 o 
   0  10   0     3578.28     3517.88     96.05 o 
   1  10   0     2844.90     2873.70     58.74 o 
   2  10   0     1622.93     1669.58     34.21 o 
   3  10   0     1013.40      972.21     25.14 o 
   4  10   0     1267.55     1310.59     33.01 o 
   5  10   0      254.98      274.31     21.36 o 
   6  10   0      464.79      468.62     19.08 o 
   7  10   0       84.19       83.46      9.83 o 
   8  10   0      118.66      128.06     18.48 o 
   1  11   0        6.33       17.72      4.00 o 
   2  11   0      772.63      768.45     17.30 o 
   3  11   0      519.91      496.49     15.37 o 
   4  11   0      315.24      352.44     11.97 o 
   5  11   0     1217.42     1168.05     43.17 o 
   6  11   0      641.72      585.16     22.51 o 
   7  11   0      207.54      210.55     24.84 o 
   8  11   0      213.19      223.04     22.31 o 
   0  12   0     3335.64     3278.27     90.36 o 
   1  12   0     4832.25     4711.31    108.89 o 
   2  12   0     2806.31     2823.45     66.83 o 
   3  12   0     2038.24     2061.84     50.14 o 
   4  12   0      444.69      456.80     14.61 o 
   5  12   0      740.33      777.28     27.03 o 
   6  12   0     1191.96     1135.53     37.38 o 
   7  12   0      736.61      737.44     28.03 o 
   1  13   0      201.87      201.36      8.44 o 
   2  13   0        2.42       11.25      3.70 o 
   3  13   0       14.16       22.84      4.50 o 
   4  13   0      134.85      135.82      7.88 o 
   5  13   0       82.39       85.11      8.93 o 
   6  13   0      178.23      189.56     12.59 o 
   7  13   0      170.47      193.61     13.75 o 
   0  14   0     3928.55     3914.39    172.14 o 
   1  14   0     2206.55     2182.28     53.08 o 
   2  14   0     2485.27     2524.30     60.78 o 
   3  14   0     1930.12     1954.22     48.44 o 
   4  14   0     1395.17     1423.69     44.05 o 
   5  14   0     1970.19     1915.65     58.02 o 
   6  14   0     1539.48     1554.38     49.50 o 
   7  14   0     1449.58     1405.25     46.74 o 
   1  15   0       86.07       95.10      6.62 o 
   2  15   0      225.44      244.09     10.79 o 
   3  15   0        5.75       11.80      4.70 o 
   4  15   0        9.10       25.91      7.59 o 
   5  15   0        9.30       23.18      7.43 o 
   6  15   0        3.66       22.38      8.30 o 
   0  16   0     3464.60     3275.01    146.80 o 
   1  16   0     2265.08     2153.28     53.13 o 
   2  16   0     1321.42     1275.66     33.62 o 
   3  16   0     1978.42     1877.39     47.46 o 
   4  16   0     2881.61     2676.44     78.40 o 
   5  16   0     1334.34     1296.74     42.58 o 
   6  16   0     1151.90     1093.20     37.98 o 
   1  17   0       64.87       80.99      7.24 o 
   2  17   0       39.57       51.57      6.43 o 
   3  17   0        0.16       17.39      6.66 o 
   4  17   0       32.16       50.13      8.63 o 
   5  17   0       18.27       27.92      8.26 o 
   0  18   0     3060.20     2851.42    130.68 o 
   1  18   0     2056.81     1991.62     66.95 o 
   2  18   0     1279.32     1250.40     47.42 o 
   3  18   0     1377.56     1314.70     42.34 o 
   4  18   0      774.12      735.47     27.66 o 
   1  19   0        2.07       12.22     10.05 o 
   2  19   0      108.15      104.48      8.44 o 
   3  19   0       46.68       50.50      8.57 o 
   0  20   0      511.71      454.16     31.91 o 
   1  20   0      791.52      749.27     31.36 o 
 -10   1   1     2252.45     1819.66     88.39 o 
  -9   1   1     1491.83     1380.17     42.33 o 
  -8   1   1     1977.61     1898.77     56.15 o 
  -7   1   1     8687.48     8835.49    155.85 o 
  -6   1   1    10274.11    10861.40    175.79 o 
  -5   1   1     7336.20     7835.60    156.32 o 
  -4   1   1    17740.53    18969.62    306.38 o 
  -3   1   1    18133.59    18983.05    329.05 o 
  -2   1   1    19809.86    19358.21    435.38 o 
  -1   1   1     6920.95     7043.97    300.50 o 
   0   1   1    10778.60     8863.53   1054.20 o 
   1   1   1    11370.57    12842.61    882.84 o 
   2   1   1     1883.98     2109.65    127.11 o 
   3   1   1     1293.81     1277.40     54.87 o 
   4   1   1      109.56       92.18      4.38 o 
   5   1   1      968.04     1039.13     26.19 o 
   6   1   1      300.25      293.03     13.96 o 
   7   1   1       34.74       23.89      4.82 o 
   8   1   1       13.46       15.38      4.02 o 
   9   1   1        4.53       11.41      7.52 o 
  -9   2   1        9.77       44.66     17.22 o 
  -8   2   1      342.43      391.89     14.69 o 
  -7   2   1       76.94      113.48      7.74 o 
  -6   2   1      188.54      224.82      7.92 o 
  -5   2   1       79.14      113.83      7.71 o 
  -4   2   1      300.27      327.64      7.67 o 
  -3   2   1        6.64       18.13      1.61 o 
  -2   2   1     1030.31     1055.64     26.64 o 
   0   2   1     9219.27     8189.56    637.20 o 
   1   2   1     1230.67     1270.15     34.81 o 
   2   2   1     3675.66     4276.24    170.09 o 
   3   2   1       37.23       59.18      4.72 o 
   4   2   1     1435.28     1479.06     30.42 o 
   5   2   1     2259.25     2250.46     45.57 o 
   6   2   1      206.08      208.70      7.06 o 
   7   2   1       75.42       85.84      8.75 o 
   8   2   1      707.10      667.40     27.45 o 
   9   2   1      368.17      362.04     21.73 o 
  -9   3   1     1808.08     1660.13     49.97 o 
  -8   3   1     2692.62     2505.69     70.01 o 
  -7   3   1     3558.49     3663.31     59.83 o 
  -6   3   1     4869.74     5130.65     76.68 o 
  -5   3   1     9353.36     9933.11    158.38 o 
  -4   3   1     8160.16     9208.50    197.11 o 
  -3   3   1     2166.64     2079.18     42.95 o 
  -2   3   1        7.49       22.64      1.66 o 
  -1   3   1     9955.60     9763.09    221.04 o 
   0   3   1    10033.75    10076.29    194.87 o 
   1   3   1     1438.66     1415.35     39.25 o 
   2   3   1     9115.50    10018.51    394.05 o 
   3   3   1     6871.45     7510.67    177.42 o 
   4   3   1     3816.58     4057.44     79.83 o 
   5   3   1      959.10     1012.63     31.24 o 
   6   3   1      219.39      231.18      8.91 o 
   7   3   1       10.08       20.18      6.35 o 
   8   3   1        9.12       14.70      5.54 o 
   9   3   1        1.03        7.24     14.25 o 
  -9   4   1        0.23       20.20     11.31 o 
  -8   4   1       16.83       47.07      6.78 o 
  -7   4   1      102.80      117.48     19.61 o 
  -6   4   1       29.33       24.09      5.05 o 
  -5   4   1     1221.05     1268.04     26.78 o 
  -4   4   1     1002.28     1040.14     21.90 o 
  -3   4   1     2659.98     2731.39     53.96 o 
  -2   4   1     7266.17     7489.65    145.09 o 
  -1   4   1    16232.63    16273.07    363.07 o 
   0   4   1      378.64      412.19      8.93 o 
   1   4   1     3310.95     3308.70     58.52 o 
   2   4   1     6427.55     6422.33    113.01 o 
   3   4   1     3392.10     3553.14     81.66 o 
   4   4   1     3643.35     3802.18    101.19 o 
   5   4   1     4132.71     4352.22    168.29 o 
   6   4   1     1138.79     1204.88     40.59 o 
   7   4   1     1295.40     1301.68     26.65 o 
   8   4   1      946.40      958.95     23.91 o 
   9   4   1      953.74      963.04     22.27 o 
  -9   5   1      441.26      406.07     23.03 o 
  -8   5   1     1521.09     1485.33     45.04 o 
  -7   5   1      923.64     1001.57     42.63 o 
  -6   5   1      983.11     1048.39     26.47 o 
  -5   5   1     2213.23     2289.30     64.32 o 
  -4   5   1     2898.65     2863.10     56.99 o 
  -3   5   1      467.21      421.99     13.80 o 
  -2   5   1     1831.93     1789.75     35.58 o 
  -1   5   1    16530.35    16274.21    431.20 o 
   0   5   1     3895.12     3945.38     66.85 o 
   1   5   1      884.27      775.06     18.99 o 
   2   5   1     2687.02     2691.72     48.25 o 
   3   5   1      899.40     1006.87     19.49 o 
   4   5   1      352.87      366.64      8.79 o 
   5   5   1      276.07      280.94      7.93 o 
   6   5   1      938.23      935.00     19.93 o 
   7   5   1      223.95      232.30      9.29 o 
   8   5   1        6.84       29.15      5.78 o 
   9   5   1       48.04       56.34      7.85 o 
  -9   6   1        3.32        2.13     10.90 o 
  -8   6   1      108.86      110.60     11.11 o 
  -7   6   1      323.18      356.50     15.84 o 
  -6   6   1      665.37      656.60     22.80 o 
  -5   6   1     2306.07     2393.27     48.36 o 
  -4   6   1     1817.67     1893.23     38.44 o 
  -3   6   1      756.96      764.05     16.38 o 
  -2   6   1     5373.42     5293.46    103.17 o 
  -1   6   1     8220.35     8391.85    162.20 o 
   0   6   1     2810.80     2821.11     48.30 o 
   1   6   1     6819.10     6633.32    150.07 o 
   2   6   1    13745.46    13501.78    303.79 o 
   3   6   1    10609.92    10783.18    189.37 o 
   4   6   1     4060.25     3942.70     71.19 o 
   5   6   1     4020.30     4044.58     73.47 o 
   6   6   1     2784.31     2840.77     53.03 o 
   7   6   1     1219.28     1268.73     29.37 o 
   8   6   1     1878.54     1813.43     40.88 o 
   9   6   1     1702.23     1682.51     39.59 o 
  -9   7   1       10.34       33.95     19.34 o 
  -8   7   1       19.63       25.31      7.23 o 
  -7   7   1        5.75        9.19      5.18 o 
  -6   7   1        3.41       15.28      4.85 o 
  -5   7   1      319.55      317.00     10.16 o 
  -4   7   1      637.18      635.65     14.42 o 
  -3   7   1     1427.16     1482.37     30.32 o 
  -2   7   1     2436.18     2544.19     50.54 o 
  -1   7   1     2487.19     2592.42     51.14 o 
   0   7   1      222.50      246.39      6.98 o 
   1   7   1       38.54       60.32      3.85 o 
   2   7   1      949.39      953.89     23.83 o 
   3   7   1        6.57       21.27      2.95 o 
   4   7   1       21.05       41.72      4.77 o 
   5   7   1     1104.18     1096.11     22.45 o 
   6   7   1      511.66      506.46     12.93 o 
   7   7   1       24.86       34.49      6.29 o 
   8   7   1        6.36       33.47      9.18 o 
   9   7   1        0.10       61.27     14.39 o 
  -9   8   1        3.76       -1.96      7.76 o 
  -8   8   1      259.24      264.25     14.82 o 
  -7   8   1      189.91      209.31     12.25 o 
  -6   8   1      364.27      360.53     15.45 o 
  -5   8   1      420.60      390.62     15.24 o 
  -4   8   1     3720.01     3956.31     91.60 o 
  -3   8   1     2248.09     2241.42     45.15 o 
  -2   8   1     5071.98     5133.41    100.22 o 
  -1   8   1     4915.07     4894.76     95.52 o 
   0   8   1     4419.60     4265.23     72.57 o 
   1   8   1     5120.92     5051.33    115.34 o 
   2   8   1     6748.98     6767.89    154.40 o 
   3   8   1     4971.35     4872.70    111.99 o 
   4   8   1     7563.27     7678.25    174.98 o 
   5   8   1     5668.53     5448.53    125.84 o 
   6   8   1     4532.76     4543.80    106.73 o 
   7   8   1     1767.34     1739.93     53.75 o 
   8   8   1     2392.67     2331.54     70.91 o 
  -9   9   1       32.62       23.74     18.03 o 
  -8   9   1      256.53      218.48     13.81 o 
  -7   9   1      577.97      564.84     22.21 o 
  -6   9   1     1210.29     1096.85     35.50 o 
  -5   9   1      311.65      301.89     13.10 o 
  -4   9   1      464.92      460.11     11.48 o 
  -3   9   1      278.42      286.73     18.35 o 
  -2   9   1       87.20      100.95      4.12 o 
  -1   9   1        0.52        4.02      2.07 o 
   0   9   1       24.72       25.54      2.20 o 
   1   9   1       87.57       94.77      7.40 o 
   2   9   1      132.95      155.73      7.37 o 
   3   9   1       75.28       94.28      7.63 o 
   4   9   1      113.53      175.52      8.08 o 
   5   9   1      460.30      475.98     15.43 o 
   6   9   1       17.30       47.14      7.74 o 
   7   9   1       32.27       72.85     11.62 o 
   8   9   1       71.38      115.35     12.45 o 
  -8  10   1       48.10       68.73     10.12 o 
  -7  10   1      122.37      144.79     11.34 o 
  -6  10   1      154.52      185.08     12.74 o 
  -5  10   1      220.97      225.64     11.68 o 
  -4  10   1      642.74      708.16     19.52 o 
  -3  10   1     2837.17     2828.96     56.71 o 
  -2  10   1     3354.13     3492.52     69.37 o 
  -1  10   1     7488.54     7463.24    144.96 o 
   0  10   1     3078.53     2909.98     50.58 o 
   1  10   1     3844.21     3723.00     86.34 o 
   2  10   1     4967.44     4880.63    112.36 o 
   3  10   1     6387.00     6203.86    142.45 o 
   4  10   1     5575.50     5517.81    127.30 o 
   5  10   1     4614.65     4561.33    106.68 o 
   6  10   1     2317.93     2296.12     67.63 o 
   7  10   1     2032.64     1977.21     60.64 o 
   8  10   1     1423.73     1416.00     47.08 o 
  -8  11   1      384.35      354.93     21.93 o 
  -7  11   1      665.60      654.09     25.40 o 
  -6  11   1     1578.09     1542.17     47.92 o 
  -5  11   1     2437.77     2384.19     69.21 o 
  -4  11   1     1972.06     1992.01     48.55 o 
  -3  11   1     2113.59     2144.29     43.76 o 
  -2  11   1      135.21      122.46      6.08 o 
  -1  11   1      886.38      792.77     17.68 o 
   0  11   1     1213.92     1213.40     25.79 o 
   1  11   1      150.37      171.12     15.67 o 
   2  11   1     1898.86     1823.65     44.38 o 
   3  11   1     1404.74     1398.31     35.26 o 
   4  11   1       92.58      117.49     10.14 o 
   5  11   1       26.23       42.56      5.78 o 
   6  11   1       35.85       72.00     13.29 o 
   7  11   1        5.69       32.22      8.00 o 
   8  11   1       12.63       26.85      9.01 o 
  -8  12   1       17.19       25.10      8.83 o 
  -7  12   1      148.04      168.60     12.55 o 
  -6  12   1      150.04      150.63     11.00 o 
  -5  12   1      794.67      793.14     27.47 o 
  -4  12   1      104.35       97.91      8.15 o 
  -3  12   1      622.06      676.34     28.35 o 
  -2  12   1     1612.79     1666.16     34.68 o 
  -1  12   1      659.78      701.13     16.16 o 
   0  12   1     2095.87     1989.58     47.79 o 
   1  12   1     2011.23     1904.89     46.32 o 
   2  12   1     2796.04     2795.37     66.16 o 
   3  12   1     4214.77     4018.63     94.22 o 
   4  12   1     2459.55     2346.19     57.13 o 
   5  12   1     1808.35     1698.38     51.41 o 
   6  12   1      648.97      641.20     24.51 o 
   7  12   1      816.48      771.00     29.13 o 
  -7  13   1     1475.35     1465.92     47.68 o 
  -6  13   1     1274.76     1291.19     42.07 o 
  -5  13   1     1741.16     1781.54     53.75 o 
  -4  13   1     2188.81     2220.51     64.68 o 
  -3  13   1      362.14      417.56     13.46 o 
  -2  13   1      785.51      849.58     19.23 o 
  -1  13   1     3085.77     2971.73     59.82 o 
   0  13   1     3810.94     3693.39     86.06 o 
   1  13   1     2862.82     2747.60     65.46 o 
   2  13   1     1650.46     1548.42     38.96 o 
   3  13   1     1917.31     1864.44     46.15 o 
   4  13   1      569.02      588.96     18.22 o 
   5  13   1       18.75       39.75     10.52 o 
   6  13   1      155.73      171.45     11.69 o 
   7  13   1       45.50       60.66      9.86 o 
  -7  14   1        0.21       24.44      8.90 o 
  -6  14   1      107.67      137.64     11.67 o 
  -5  14   1       41.05       60.42      8.37 o 
  -4  14   1      421.95      446.10     18.00 o 
  -3  14   1      546.89      541.86     16.69 o 
  -2  14   1      292.64      271.86     10.22 o 
  -1  14   1       17.03       31.28      4.48 o 
   0  14   1       29.78       46.42      7.48 o 
   1  14   1       67.24       75.70      6.23 o 
   2  14   1      139.42      145.94      7.86 o 
   3  14   1       27.61       49.96      7.91 o 
   4  14   1     1435.20     1335.98     35.24 o 
   5  14   1      942.25      886.16     30.81 o 
   6  14   1      151.45      142.75     16.33 o 
  -6  15   1     2579.66     2595.67     77.47 o 
  -5  15   1     1712.38     1670.52     51.75 o 
  -4  15   1     1596.57     1592.29     48.83 o 
  -3  15   1     1716.93     1736.89     52.06 o 
  -2  15   1      833.81      862.92     23.77 o 
  -1  15   1      868.45      856.58     23.49 o 
   0  15   1     2299.49     2234.44     72.50 o 
   1  15   1     2292.68     2120.11     52.18 o 
   2  15   1     2231.36     2047.03     50.68 o 
   3  15   1     1511.99     1468.49     38.07 o 
   4  15   1      351.59      334.45     13.17 o 
   5  15   1      654.14      639.04     24.74 o 
   6  15   1      173.99      171.98     12.70 o 
  -6  16   1        4.91       32.12      9.01 o 
  -5  16   1        0.61       16.14      7.30 o 
  -4  16   1      108.12      138.50     10.63 o 
  -3  16   1        0.58        2.91      5.34 o 
  -2  16   1       50.08       57.48      6.09 o 
  -1  16   1       40.60       47.97      5.72 o 
   0  16   1       42.74       49.21      8.62 o 
   1  16   1       42.97       62.07      9.08 o 
   2  16   1       44.54       51.39      6.41 o 
   3  16   1        5.52        9.94      5.16 o 
   4  16   1       60.66       58.79      8.68 o 
   5  16   1       14.36       13.29      7.38 o 
  -5  17   1     1306.96     1304.40     43.00 o 
  -4  17   1     1348.77     1326.41     42.70 o 
  -3  17   1     1614.03     1553.23     48.09 o 
  -2  17   1     1647.43     1647.07     42.14 o 
  -1  17   1     1090.19     1094.40     29.61 o 
   0  17   1     1225.36     1162.65     41.76 o 
   1  17   1     1907.67     1812.89     61.15 o 
   2  17   1     1017.69      955.23     27.07 o 
   3  17   1      308.50      294.88     12.54 o 
   4  17   1      400.47      394.96     18.22 o 
   5  17   1      284.86      255.00     17.67 o 
  -4  18   1      182.31      192.53     12.80 o 
  -3  18   1      135.34      142.20     10.71 o 
  -2  18   1       21.58       40.07      7.24 o 
  -1  18   1       62.10       63.44     10.02 o 
   0  18   1      296.66      270.96     26.21 o 
   1  18   1      115.30      111.62     11.43 o 
   2  18   1       68.80       72.89      7.75 o 
   3  18   1      104.73       95.09      8.17 o 
   4  18   1      125.44      118.11     10.87 o 
  -3  19   1      559.63      572.65     22.68 o 
  -2  19   1      713.19      696.83     25.69 o 
  -1  19   1     1142.55     1147.05     42.58 o 
   0  19   1     1132.68     1114.72     41.59 o 
   1  19   1      621.28      586.00     25.92 o 
   2  19   1      295.98      264.87     12.17 o 
   3  19   1      211.63      202.52     13.01 o 
  -1  20   1      476.93      478.31     23.53 o 
   0  20   1      483.99      451.16     22.74 o 
   1  20   1      520.51      492.88     23.85 o 
  -9   0   2     1323.29     1358.69     61.34 o 
  -8   0   2       78.29       79.20     12.71 o 
  -7   0   2      132.86      161.62     16.40 o 
  -6   0   2     2552.89     2677.46     55.08 o 
  -5   0   2     1503.82     1587.49     32.92 o 
  -4   0   2       37.07       48.78      4.01 o 
  -3   0   2      146.80      156.21      9.02 o 
  -2   0   2      868.98      870.76     25.70 o 
  -1   0   2      409.20      368.64     15.44 o 
   0   0   2     5488.34     3229.72    138.53 o 
   2   0   2     3296.63     3568.41    325.84 o 
   3   0   2       40.56       83.02      7.62 o 
   4   0   2     1408.16     1496.11     69.75 o 
   5   0   2     1313.39     1300.31     37.99 o 
   6   0   2     1056.69     1007.87     31.05 o 
   7   0   2     1136.29     1051.05     32.78 o 
   8   0   2     1490.39     1407.06     67.70 o 
 -10   1   2       63.41       59.14      9.98 o 
  -9   1   2       40.02       45.97      8.64 o 
  -8   1   2       15.25        2.86      6.11 o 
  -7   1   2      313.33      282.35     43.25 o 
  -6   1   2      536.53      579.72     12.24 o 
  -5   1   2        6.02       36.20      4.28 o 
  -4   1   2        2.70        7.55      1.28 o 
  -3   1   2      382.78      475.15     41.00 o 
  -2   1   2      138.50      129.77      4.30 o 
  -1   1   2     2061.32     1929.58     44.38 o 
   0   1   2      592.56      562.23     17.19 o 
   1   1   2     3751.10     4323.02    199.47 o 
   2   1   2     9653.99    10551.20    582.35 o 
   3   1   2     1779.28     1901.23     62.62 o 
   4   1   2       84.48      111.66     11.49 o 
   5   1   2      360.81      397.11     10.04 o 
   6   1   2      173.50      213.58      7.00 o 
   7   1   2       65.81       81.57      5.26 o 
   8   1   2        2.77       15.72      5.13 o 
 -10   2   2      790.26      741.54     28.14 o 
  -9   2   2      401.46      382.93     17.82 o 
  -8   2   2      125.69      135.07     22.21 o 
  -7   2   2      655.54      706.87     26.69 o 
  -6   2   2     1569.12     1638.72     47.82 o 
  -5   2   2     1034.11     1118.29     27.50 o 
  -4   2   2     2609.92     2806.17     64.57 o 
  -3   2   2       58.86       51.06      5.29 o 
  -2   2   2      343.89      323.10      8.73 o 
  -1   2   2     4563.23     4538.62    102.42 o 
   0   2   2     3467.65     3233.66    211.68 o 
   1   2   2       29.66       45.83      3.74 o 
   2   2   2     1734.72     1983.70     44.55 o 
   3   2   2        6.42       39.02      4.51 o 
   4   2   2       25.90       44.69      4.88 o 
   5   2   2      937.14      960.91     20.59 o 
   6   2   2      354.82      338.02      9.42 o 
   7   2   2     1820.55     1775.10     44.11 o 
   8   2   2     1689.21     1485.61     50.14 o 
   9   2   2      683.24      538.55     31.71 o 
 -10   3   2      264.15      259.35     16.07 o 
  -9   3   2      293.31      264.59     14.81 o 
  -8   3   2      636.03      646.43     19.25 o 
  -7   3   2     1575.31     1615.18     48.30 o 
  -6   3   2      787.63      867.37     27.71 o 
  -5   3   2     2990.02     3173.76     73.41 o 
  -4   3   2     2885.28     2884.03     66.63 o 
  -3   3   2     1642.62     1675.20     39.20 o 
  -2   3   2    13438.80    13251.01    296.85 o 
  -1   3   2     2091.86     2186.06     35.68 o 
   0   3   2     2537.73     2498.32     71.11 o 
   1   3   2     2580.55     2533.25     55.81 o 
   2   3   2     7930.67     8633.98    295.42 o 
   3   3   2     7672.32     8189.38    235.12 o 
   4   3   2     1110.77     1089.01     27.26 o 
   5   3   2     4610.14     4882.48    112.72 o 
   6   3   2     2109.19     2087.78     50.80 o 
   7   3   2      155.49      189.23     10.36 o 
   8   3   2      517.99      462.87     24.98 o 
   9   3   2      464.39      429.59     18.43 o 
  -9   4   2       87.66      101.91     11.16 o 
  -8   4   2      403.88      415.58     21.36 o 
  -7   4   2      640.16      678.02     19.31 o 
  -6   4   2      666.18      734.84     19.38 o 
  -5   4   2      452.38      461.45     11.62 o 
  -4   4   2     1148.74     1365.00     40.95 o 
  -3   4   2     3997.50     4196.54     92.37 o 
  -2   4   2       12.00       20.95      2.13 o 
  -1   4   2     2312.74     2453.10     42.74 o 
   0   4   2     2799.04     2790.49     50.67 o 
   1   4   2     1559.39     1636.96     48.39 o 
   2   4   2      285.47      289.81      8.59 o 
   3   4   2      267.65      271.39     13.96 o 
   4   4   2        6.14        3.49      3.79 o 
   5   4   2       51.87      105.60      6.50 o 
   6   4   2      572.45      555.18     16.73 o 
   7   4   2      600.79      595.28     23.48 o 
   8   4   2      903.35      853.29     99.43 o 
   9   4   2      668.95      635.84     19.37 o 
  -9   5   2      985.99     1024.56     34.86 o 
  -8   5   2     2494.25     2499.67     70.82 o 
  -7   5   2     2787.46     3013.80     72.65 o 
  -6   5   2     2015.35     2141.09     43.38 o 
  -5   5   2     5176.32     5453.52    120.52 o 
  -4   5   2    11545.74    12007.27    261.63 o 
  -3   5   2     9240.24     9063.45    197.20 o 
  -2   5   2     7898.99     7955.53    154.41 o 
  -1   5   2    21845.38    21101.00    407.01 o 
   0   5   2    10699.77    10432.00    185.57 o 
   1   5   2     2444.88     2321.82     37.80 o 
   2   5   2     5970.22     5733.78    185.69 o 
   3   5   2     2701.77     2855.94     94.36 o 
   4   5   2     5199.90     5299.34    144.17 o 
   5   5   2     5090.56     4758.28    109.61 o 
   6   5   2     2471.03     2318.30     88.72 o 
   7   5   2     1128.81     1113.18     26.20 o 
   8   5   2     1706.90     1611.22     37.13 o 
   9   5   2     1389.96     1350.56     33.17 o 
  -9   6   2      182.12      186.91     26.48 o 
  -8   6   2      168.06      207.43     24.52 o 
  -7   6   2      700.30      744.67     22.03 o 
  -6   6   2      557.51      570.45     19.68 o 
  -5   6   2     1047.05     1180.71     28.87 o 
  -4   6   2      186.59      261.59     11.15 o 
  -3   6   2      407.42      504.01     13.35 o 
  -2   6   2      476.71      485.03     10.92 o 
  -1   6   2     1026.95     1210.01     32.57 o 
   0   6   2      407.33      372.66     10.61 o 
   1   6   2        0.42        6.50      1.77 o 
   2   6   2      737.57      731.14     14.68 o 
   3   6   2       26.80       40.29      4.16 o 
   4   6   2       13.10       39.79      5.47 o 
   5   6   2      407.06      411.83     10.81 o 
   6   6   2      765.17      727.79     16.87 o 
   7   6   2       15.57       44.70      5.33 o 
   8   6   2      243.24      276.48     12.04 o 
  -9   7   2      877.95      865.44     34.70 o 
  -8   7   2     2775.04     2777.27     66.62 o 
  -7   7   2     3755.72     3844.23     88.57 o 
  -6   7   2     4018.54     4326.70    139.80 o 
  -5   7   2     4096.22     4273.32     95.70 o 
  -4   7   2     7225.45     7259.48    159.55 o 
  -3   7   2     5756.35     5738.19    112.14 o 
  -2   7   2     9140.69     9248.19    179.16 o 
  -1   7   2    18145.37    17343.63    334.64 o 
   0   7   2     9390.68     9052.13    174.54 o 
   1   7   2    10068.06     9608.65    186.24 o 
   2   7   2    10758.55    10275.04    180.86 o 
   3   7   2     9543.98     9128.18    161.41 o 
   4   7   2     5936.65     6036.04    107.59 o 
   5   7   2     3561.79     3518.44     64.74 o 
   6   7   2     3107.78     3001.41     56.47 o 
   7   7   2     2232.00     2153.04     46.97 o 
   8   7   2     1127.29     1075.16     27.13 o 
  -9   8   2        0.24       26.29      9.16 o 
  -8   8   2       16.07       33.30      7.85 o 
  -7   8   2       94.03      108.59     13.33 o 
  -6   8   2      479.24      484.31     34.58 o 
  -5   8   2      832.76      868.77     22.40 o 
  -4   8   2      119.16      137.42      7.30 o 
  -3   8   2       19.81       53.93      9.77 o 
  -2   8   2      236.27      273.32      7.31 o 
  -1   8   2      168.51      185.52      5.62 o 
   0   8   2      771.94      839.11     17.90 o 
   1   8   2      732.80      885.59     19.26 o 
   2   8   2      287.16      321.77     11.14 o 
   3   8   2      139.65      170.96      5.96 o 
   4   8   2       16.94       32.66      4.55 o 
   5   8   2      241.03      245.37      8.38 o 
   6   8   2      193.60      234.49      8.71 o 
   7   8   2       95.20      119.98      8.18 o 
   8   8   2        4.35       14.89      6.33 o 
  -9   9   2      713.98      676.10     27.17 o 
  -8   9   2     1642.54     1664.70     43.35 o 
  -7   9   2     2305.54     2375.10     70.42 o 
  -6   9   2     3328.40     3482.13     98.74 o 
  -5   9   2     3519.43     3652.45     82.35 o 
  -4   9   2     4727.32     4776.04    106.23 o 
  -3   9   2    10593.82    10533.53    204.70 o 
  -2   9   2     8660.90     8470.85    164.45 o 
  -1   9   2    11542.04    11128.28    215.13 o 
   0   9   2     7750.76     7467.85    145.02 o 
   1   9   2     4514.58     4357.10    100.56 o 
   2   9   2     9991.33     9462.82    214.78 o 
   3   9   2     9547.88     9261.61    210.86 o 
   4   9   2     7194.42     6998.46    160.45 o 
   5   9   2     4282.48     4280.04     78.31 o 
   6   9   2     2476.67     2490.94     47.80 o 
   7   9   2     1353.51     1276.65     41.99 o 
   8   9   2      625.23      589.69     25.20 o 
  -8  10   2       65.47      103.37     14.06 o 
  -7  10   2      190.49      243.70     25.01 o 
  -6  10   2       77.08       75.91      8.51 o 
  -5  10   2      272.09      315.86     14.04 o 
  -4  10   2      125.17      137.54      6.66 o 
  -3  10   2       11.10       28.96      4.39 o 
  -2  10   2      484.11      511.59     12.21 o 
  -1  10   2      171.42      195.93      6.20 o 
   0  10   2       15.95       34.80      2.96 o 
   1  10   2     1685.29     1701.67     35.25 o 
   2  10   2      376.54      390.43     12.34 o 
   3  10   2      455.17      505.35     15.35 o 
   4  10   2        1.59       22.42      4.77 o 
   5  10   2        5.59       28.71      5.49 o 
   6  10   2       64.56      102.84      8.07 o 
   7  10   2       14.15       26.32      8.21 o 
   8  10   2      117.85      137.00     13.84 o 
  -8  11   2      790.21      823.22     31.01 o 
  -7  11   2     2345.65     2322.98     69.58 o 
  -6  11   2     1398.54     1481.47     46.14 o 
  -5  11   2     1707.24     1775.61     53.06 o 
  -4  11   2     3793.90     3866.62     87.14 o 
  -3  11   2     3834.84     3881.18     77.22 o 
  -2  11   2     5419.62     5540.09    108.60 o 
  -1  11   2     6424.40     6205.83    121.43 o 
   0  11   2     8662.26     8456.83    164.39 o 
   1  11   2     6277.50     6037.25    118.42 o 
   2  11   2     2716.73     2599.91     62.05 o 
   3  11   2     3652.88     3570.80     84.08 o 
   4  11   2     3312.51     3406.58     81.29 o 
   5  11   2     1562.99     1630.84     41.86 o 
   6  11   2      883.79      933.91     32.36 o 
   7  11   2      497.64      510.81     22.19 o 
  -8  12   2      156.15      164.57     13.39 o 
  -7  12   2      313.91      333.68     17.17 o 
  -6  12   2       85.58      100.15      9.50 o 
  -5  12   2        0.42       21.62     22.21 o 
  -4  12   2     1579.47     1533.13     46.17 o 
  -3  12   2      863.84      830.68     18.91 o 
  -2  12   2      126.78      125.67      5.39 o 
  -1  12   2      195.36      198.48      6.64 o 
   0  12   2      310.67      312.30      8.84 o 
   1  12   2      216.43      203.66      8.53 o 
   2  12   2      110.85      123.98     12.26 o 
   3  12   2      131.34      149.55      7.90 o 
   4  12   2      149.32      148.06      8.29 o 
   5  12   2      284.98      279.41     11.69 o 
   6  12   2      117.63      124.08     10.43 o 
   7  12   2      376.99      356.90     18.16 o 
  -7  13   2      756.58      745.23     28.35 o 
  -6  13   2     1038.89     1009.32     34.40 o 
  -5  13   2      322.05      372.63     16.23 o 
  -4  13   2      817.59      823.95     35.32 o 
  -3  13   2     2007.81     2037.09     47.52 o 
  -2  13   2     2134.30     2166.33     44.46 o 
  -1  13   2     2144.31     2053.85     42.37 o 
   0  13   2     2371.27     2355.23     48.11 o 
   1  13   2     1581.12     1535.50     38.68 o 
   2  13   2      836.76      807.00     22.43 o 
   3  13   2     1070.08     1074.41     28.68 o 
   4  13   2      576.42      604.34     20.56 o 
   5  13   2      709.35      724.52     22.00 o 
   6  13   2      560.39      562.23     22.97 o 
   7  13   2      451.56      444.90     20.96 o 
  -7  14   2      411.84      411.68     19.93 o 
  -6  14   2      381.23      379.56     17.85 o 
  -5  14   2      248.48      256.02     13.51 o 
  -4  14   2      513.03      524.34     19.99 o 
  -3  14   2      951.50      886.39     28.98 o 
  -2  14   2      343.63      352.13     11.52 o 
  -1  14   2      282.35      289.27      8.80 o 
   0  14   2       12.10       12.24      4.21 o 
   1  14   2      111.53       97.81      6.91 o 
   2  14   2      197.83      188.14      9.10 o 
   3  14   2      139.36      123.61      8.08 o 
   4  14   2      196.13      191.28      9.82 o 
   5  14   2       96.11      100.06      9.95 o 
   6  14   2       59.40       75.91     10.09 o 
  -6  15   2       75.32       85.49     10.73 o 
  -5  15   2        9.03       21.42     11.38 o 
  -4  15   2        0.65        0.99      5.48 o 
  -3  15   2      186.62      198.71     11.13 o 
  -2  15   2      458.16      453.73     12.39 o 
  -1  15   2      213.02      209.53      7.61 o 
   0  15   2      170.40      187.62     12.13 o 
   1  15   2       63.80       68.33     12.95 o 
   2  15   2      259.99      246.19     10.66 o 
   3  15   2      389.16      368.16     13.69 o 
   4  15   2      106.86      118.82     11.76 o 
   5  15   2      138.64      129.58     11.92 o 
   6  15   2      206.01      186.80     13.25 o 
  -6  16   2      743.98      711.81     27.55 o 
  -5  16   2      705.97      696.86     26.11 o 
  -4  16   2      344.28      331.52     15.69 o 
  -3  16   2      111.36      108.06     13.22 o 
  -2  16   2      173.57      146.54      8.33 o 
  -1  16   2       51.27       49.83      5.83 o 
   0  16   2      134.01      122.91     10.51 o 
   1  16   2      119.66       91.77     10.12 o 
   2  16   2      153.76      132.37     11.85 o 
   3  16   2        1.57        1.60      6.09 o 
   4  16   2      102.01       81.98      7.87 o 
   5  16   2      101.45       87.42     10.81 o 
  -5  17   2      119.08      115.29     10.69 o 
  -4  17   2       79.10       73.24      9.17 o 
  -3  17   2      134.88      127.70     10.08 o 
  -2  17   2      315.93      285.40     13.79 o 
  -1  17   2        2.32        0.91      4.79 o 
   0  17   2        3.06       -8.86      5.91 o 
   1  17   2        3.36        3.90     12.85 o 
   2  17   2       32.43       27.72      6.26 o 
   3  17   2       28.10       20.91      6.48 o 
   4  17   2        1.98        3.06      5.53 o 
  -4  18   2       50.19       58.40      8.95 o 
  -3  18   2      123.51      101.84      9.68 o 
  -2  18   2      181.28      156.41     10.70 o 
  -1  18   2       93.55       90.15     10.51 o 
   0  18   2       51.19       48.26      9.57 o 
   1  18   2        6.95       11.24     10.11 o 
   2  18   2       23.83       22.78      6.37 o 
   3  18   2      377.23      345.22     14.27 o 
  -3  19   2      307.66      283.64     19.61 o 
  -2  19   2      564.14      550.83     21.72 o 
  -1  19   2      492.40      486.90     23.16 o 
   0  19   2      182.15      178.87     13.89 o 
   1  19   2      530.87      518.16     23.99 o 
   2  19   2      735.04      727.96     30.55 o 
 -10   1   3       19.05       -9.57     11.14 o 
  -9   1   3      117.88      100.72     11.11 o 
  -8   1   3        2.59        1.55      9.57 o 
  -7   1   3      132.00      126.15      9.88 o 
  -6   1   3     2728.43     2864.71     79.87 o 
  -5   1   3     4282.52     4683.26    107.08 o 
  -4   1   3     1519.60     1456.57     41.27 o 
  -3   1   3     3457.27     3323.69     75.82 o 
  -2   1   3     5597.98     5176.37    116.34 o 
  -1   1   3     2498.26     2899.81     65.79 o 
   0   1   3       80.48       56.89      2.77 o 
   1   1   3    18603.57    17777.53    380.54 o 
   2   1   3    12890.26    13509.60    232.36 o 
   3   1   3    11335.64    12218.11    425.41 o 
   4   1   3    10876.94    11506.64    271.53 o 
   5   1   3     4273.63     4337.90     84.09 o 
   6   1   3      950.29      980.49     25.89 o 
   7   1   3     2872.68     2615.84     63.03 o 
   8   1   3     2514.12     2144.23     70.40 o 
   9   1   3     1210.46      991.59     51.98 o 
 -10   2   3       85.72       85.75     11.28 o 
  -9   2   3      751.53      760.10     28.27 o 
  -8   2   3      621.56      631.32     23.69 o 
  -7   2   3      161.35      139.18     10.31 o 
  -6   2   3       51.46       68.94      5.43 o 
  -5   2   3     1201.25     1280.49     60.25 o 
  -4   2   3     1076.98      988.22     24.40 o 
  -3   2   3      104.84      103.48      4.35 o 
  -2   2   3     1756.80     1782.76     41.13 o 
  -1   2   3    28585.06    25704.86    650.50 o 
   0   2   3     8597.44     8033.83    173.51 o 
   1   2   3     5012.97     5180.86    152.39 o 
   2   2   3     1629.01     1841.31     41.54 o 
   3   2   3     1874.22     2145.19     58.95 o 
   4   2   3        5.56       74.76      6.84 o 
   5   2   3       27.16       43.49      4.70 o 
   6   2   3        2.78       16.23      4.13 o 
   7   2   3        2.40       35.75      5.69 o 
   8   2   3       25.82       94.71     11.06 o 
   9   2   3        0.85       21.25     11.00 o 
 -10   3   3       24.66       32.23      9.33 o 
  -9   3   3       31.59       49.78      7.19 o 
  -8   3   3       51.71       89.05     13.29 o 
  -7   3   3       41.24       56.09      7.55 o 
  -6   3   3       36.43       69.27      5.83 o 
  -5   3   3     2151.84     2336.51     55.16 o 
  -4   3   3     2510.24     2606.29     60.60 o 
  -3   3   3     7524.96     7642.62    172.28 o 
  -2   3   3     6997.43     6487.00    146.18 o 
  -1   3   3      159.18      100.60      4.61 o 
   0   3   3     4515.94     4089.88    200.88 o 
   1   3   3    10193.35     9679.55    305.25 o 
   2   3   3     4469.77     4540.10     88.90 o 
   3   3   3     3067.56     3073.54     59.61 o 
   4   3   3     7069.11     7600.68    153.77 o 
   5   3   3     3351.08     3414.28     80.25 o 
   6   3   3     1782.49     1746.90     43.41 o 
   7   3   3     1791.25     1719.30     43.44 o 
   8   3   3     2398.06     2018.99    114.01 o 
  -9   4   3      908.53      896.65     31.68 o 
  -8   4   3     2164.21     2277.96     53.46 o 
  -7   4   3     2119.27     2246.17     65.15 o 
  -6   4   3     1876.87     1980.15     48.05 o 
  -5   4   3     3028.22     3248.38     75.63 o 
  -4   4   3     8043.83     8245.54    185.79 o 
  -3   4   3     2300.89     2304.90     63.08 o 
  -2   4   3    17045.50    16713.72    364.42 o 
  -1   4   3     4813.52     4943.81     85.15 o 
   0   4   3      118.93      107.30      3.62 o 
   1   4   3      614.24      517.39     20.08 o 
   2   4   3     3760.61     3991.52    161.30 o 
   3   4   3     2112.36     2077.51     69.65 o 
   4   4   3     1247.54     1332.95     33.44 o 
   5   4   3     1528.55     1573.16     39.21 o 
   6   4   3     1698.53     1511.09     38.35 o 
   7   4   3       61.40      116.19     14.22 o 
   8   4   3       43.62       78.51      7.63 o 
  -9   5   3        2.22       22.20     20.30 o 
  -8   5   3       48.78       64.71     12.78 o 
  -7   5   3      173.57      233.03     12.96 o 
  -6   5   3      361.58      402.03     11.47 o 
  -5   5   3     1676.81     1714.76     34.97 o 
  -4   5   3     2661.22     2859.24     55.40 o 
  -3   5   3     1460.74     1408.18     28.18 o 
  -2   5   3      850.76      876.35     16.26 o 
  -1   5   3     2668.81     2601.49     38.64 o 
   0   5   3        1.51       18.55      2.56 o 
   1   5   3     3899.65     3677.47     72.30 o 
   2   5   3     5922.98     5906.25    204.43 o 
   3   5   3     3671.48     3605.03    209.65 o 
   4   5   3     4494.22     4653.82    107.82 o 
   5   5   3      887.82      915.72     24.63 o 
   6   5   3      602.47      612.46     18.33 o 
   7   5   3     1357.24     1196.36     57.15 o 
   8   5   3      568.94      497.05     55.18 o 
  -9   6   3     1337.59     1394.88     45.01 o 
  -8   6   3     3896.40     4032.64    109.74 o 
  -7   6   3     3621.42     3847.11     78.48 o 
  -6   6   3     3487.49     3809.96     74.59 o 
  -5   6   3     4910.02     5025.90     96.75 o 
  -4   6   3     4532.56     4812.09    104.39 o 
  -3   6   3     6880.53     7049.48    133.28 o 
  -2   6   3     9027.37     8651.88    148.79 o 
  -1   6   3     8736.48     9142.71    156.55 o 
   0   6   3     2012.59     2023.31     33.73 o 
   1   6   3     1852.79     1686.34     28.19 o 
   2   6   3     6465.64     6447.91    125.94 o 
   3   6   3      778.33      751.00     20.29 o 
   4   6   3     1179.83     1204.88     36.14 o 
   5   6   3     3149.03     3107.38     73.34 o 
   6   6   3      573.03      511.26     19.19 o 
   7   6   3      160.30      149.12      8.36 o 
   8   6   3      181.84      153.31      9.29 o 
  -9   7   3        1.64       32.84     13.50 o 
  -8   7   3       14.95       64.27     10.16 o 
  -7   7   3      126.35      174.43     10.44 o 
  -6   7   3        2.06       25.56      4.57 o 
  -5   7   3      549.36      616.29     15.16 o 
  -4   7   3      108.35      133.57      6.37 o 
  -3   7   3      248.57      273.61      7.31 o 
  -2   7   3      932.05      962.20     20.20 o 
  -1   7   3     1267.38     1442.45     26.01 o 
   0   7   3      153.17      138.86      4.52 o 
   1   7   3       75.87       91.94      3.22 o 
   2   7   3     1359.54     1475.95     25.24 o 
   3   7   3     2056.34     2110.93     39.39 o 
   4   7   3      336.72      341.31      9.27 o 
   5   7   3      193.77      212.40     10.29 o 
   6   7   3      235.91      217.49      9.37 o 
   7   7   3      164.66      136.94      7.27 o 
   8   7   3       62.66       55.06      7.36 o 
  -9   8   3     1651.39     1701.67     53.15 o 
  -8   8   3     3227.32     3178.78     88.88 o 
  -7   8   3     3040.40     3116.35     73.25 o 
  -6   8   3     1314.51     1463.90     31.41 o 
  -5   8   3     6049.52     6246.55    119.85 o 
  -4   8   3     4133.38     4112.65     91.80 o 
  -3   8   3     5933.01     6101.53    119.19 o 
  -2   8   3     8338.11     8195.28    159.10 o 
  -1   8   3    10896.55    11048.59    212.96 o 
   0   8   3     6144.22     6285.39    118.24 o 
   1   8   3     4225.24     3953.72     64.07 o 
   2   8   3     1673.45     1652.01     31.33 o 
   3   8   3      852.78      829.44     17.36 o 
   4   8   3     1424.73     1367.26     27.34 o 
   5   8   3     1433.23     1436.73     29.16 o 
   6   8   3        1.03       -3.22      3.50 o 
   7   8   3       18.60       15.96      4.79 o 
   8   8   3      132.87      106.20      8.35 o 
  -9   9   3        0.66       40.30     17.36 o 
  -8   9   3       34.85       82.70     11.54 o 
  -7   9   3        0.38       19.97      6.37 o 
  -6   9   3      558.14      531.74     16.90 o 
  -5   9   3      233.97      231.46     10.37 o 
  -4   9   3        0.71        8.26      3.86 o 
  -3   9   3        9.88       28.31      4.29 o 
  -2   9   3        4.38       99.84      8.61 o 
  -1   9   3      176.91      146.17      5.02 o 
   0   9   3       12.42       32.32      5.19 o 
   1   9   3       12.58       27.31      2.86 o 
   2   9   3        5.00       20.30      4.72 o 
   3   9   3       35.83       58.61      4.09 o 
   4   9   3        5.17       20.45      5.24 o 
   5   9   3       26.89       38.25      4.36 o 
   6   9   3        2.88       12.49      4.17 o 
   7   9   3      164.74      161.90      8.93 o 
  -8  10   3     2297.38     2335.01     58.04 o 
  -7  10   3     2205.29     2302.62     56.30 o 
  -6  10   3     1726.69     1768.42    118.62 o 
  -5  10   3     1656.61     1761.16     42.16 o 
  -4  10   3     3383.71     3371.91     76.32 o 
  -3  10   3     2918.47     3028.08     68.44 o 
  -2  10   3     7470.56     7415.64    144.43 o 
  -1  10   3     4722.25     4800.30     93.97 o 
   0  10   3     1856.18     1870.10     38.01 o 
   1  10   3     1882.00     1724.12     35.84 o 
   2  10   3     1668.43     1631.16     34.38 o 
   3  10   3      281.30      298.36     15.74 o 
   4  10   3      546.88      557.65     13.47 o 
   5  10   3      454.75      447.94     11.99 o 
   6  10   3       40.90       54.24      5.61 o 
   7  10   3        0.47       12.87      7.64 o 
  -8  11   3       91.65      165.29     20.95 o 
  -7  11   3       56.12       75.96      9.48 o 
  -6  11   3      164.79      202.13     11.92 o 
  -5  11   3      805.68      842.09     28.12 o 
  -4  11   3       75.61       89.52      7.01 o 
  -3  11   3        0.92       16.02      6.64 o 
  -2  11   3      344.62      331.51      9.05 o 
  -1  11   3      596.93      556.26     13.21 o 
   0  11   3      727.78      712.47     16.17 o 
   1  11   3     1326.76     1162.88     25.39 o 
   2  11   3     1685.41     1581.58     39.53 o 
   3  11   3     1398.91     1368.76     35.23 o 
   4  11   3     1126.07     1093.18     29.56 o 
   5  11   3      378.98      403.38     14.63 o 
   6  11   3      537.86      556.88     18.84 o 
   7  11   3      469.10      464.67     21.36 o 
  -8  12   3     1476.59     1442.57     39.38 o 
  -7  12   3     1359.67     1409.01     37.49 o 
  -6  12   3     1640.34     1664.74     51.01 o 
  -5  12   3     1353.09     1395.33     43.25 o 
  -4  12   3      896.34      918.06     23.75 o 
  -3  12   3     1340.86     1403.63     33.76 o 
  -2  12   3     2378.80     2397.19     48.79 o 
  -1  12   3     1426.51     1421.97     30.06 o 
   0  12   3      309.90      332.50     10.82 o 
   1  12   3      407.73      432.38     13.91 o 
   2  12   3      703.25      746.41     21.14 o 
   3  12   3      243.81      271.76     10.97 o 
   4  12   3       75.68       88.03      9.86 o 
   5  12   3      189.20      208.97     10.54 o 
   6  12   3      177.53      199.07     10.99 o 
   7  12   3        7.18        9.44      8.35 o 
  -7  13   3       51.23       77.39     11.14 o 
  -6  13   3      300.73      305.83     15.39 o 
  -5  13   3      470.46      480.15     19.21 o 
  -4  13   3      605.56      638.05     22.71 o 
  -3  13   3      443.84      421.42     12.92 o 
  -2  13   3      208.50      206.70      7.24 o 
  -1  13   3      511.81      495.78     12.66 o 
   0  13   3     1626.11     1573.50     40.48 o 
   1  13   3     4171.68     3954.11     95.65 o 
   2  13   3     4399.25     4072.72     96.00 o 
   3  13   3     2449.90     2405.53     58.94 o 
   4  13   3     2410.27     2316.14     57.53 o 
   5  13   3     1702.71     1663.68     43.56 o 
   6  13   3      794.91      801.21     32.35 o 
  -7  14   3      402.04      377.84     18.63 o 
  -6  14   3      213.27      224.84     13.41 o 
  -5  14   3      637.31      671.44     24.77 o 
  -4  14   3     1014.31     1045.92     33.93 o 
  -3  14   3      376.53      363.48     11.99 o 
  -2  14   3      492.90      465.83     12.45 o 
  -1  14   3      911.93      877.11     20.11 o 
   0  14   3       12.99       29.05      4.87 o 
   1  14   3        6.15       24.37      6.88 o 
   2  14   3        0.51       13.86      6.81 o 
   3  14   3      305.38      307.01     12.51 o 
   4  14   3      178.44      182.44     10.05 o 
   5  14   3       30.82       69.26      8.00 o 
   6  14   3       15.81       16.11      8.37 o 
  -6  15   3      181.51      185.58     12.65 o 
  -5  15   3      610.87      671.97     25.15 o 
  -4  15   3      680.86      706.46     25.39 o 
  -3  15   3     1344.18     1345.65     41.68 o 
  -2  15   3     2769.01     2817.61     64.89 o 
  -1  15   3     1375.75     1418.29     30.78 o 
   0  15   3     1919.61     1894.26     48.45 o 
   1  15   3     2869.98     2720.47     87.45 o 
   2  15   3     1839.96     1771.44     44.98 o 
   3  15   3     1834.35     1724.06     44.34 o 
   4  15   3     1191.89     1186.32     32.84 o 
   5  15   3     1399.70     1332.99     36.71 o 
  -6  16   3        6.87        0.65      7.39 o 
  -5  16   3       21.95       23.45      7.81 o 
  -4  16   3        0.01        2.00      6.19 o 
  -3  16   3       27.02       53.99     14.35 o 
  -2  16   3       24.66       23.30      5.18 o 
  -1  16   3       82.63       70.68     10.22 o 
   0  16   3      282.72      265.97     11.35 o 
   1  16   3        0.12        7.48      6.83 o 
   2  16   3       17.49       20.49      5.64 o 
   3  16   3       24.68       37.63      6.71 o 
   4  16   3        0.76       13.93      6.07 o 
   5  16   3       13.32       44.92      9.35 o 
  -5  17   3      322.03      375.17     18.19 o 
  -4  17   3      402.31      431.78     18.94 o 
  -3  17   3      823.56      824.35     28.71 o 
  -2  17   3      985.00      979.44     32.39 o 
  -1  17   3      987.15     1039.22     29.47 o 
   0  17   3     1275.39     1229.67     44.02 o 
   1  17   3     1676.30     1556.03     54.03 o 
   2  17   3     1954.74     1865.46     63.44 o 
   3  17   3     1413.83     1289.40     35.43 o 
   4  17   3     1221.10     1150.08     32.80 o 
  -4  18   3      172.54      171.90     12.29 o 
  -3  18   3       39.97       49.23      8.21 o 
  -2  18   3       98.56      116.51     17.08 o 
  -1  18   3      137.39      154.23     18.45 o 
   0  18   3       70.91       96.53     10.82 o 
   1  18   3       34.33       65.79     10.51 o 
   2  18   3        9.34       28.77      9.25 o 
   3  18   3       68.10       83.02      9.08 o 
  -2  19   3      148.63      159.22     19.95 o 
  -1  19   3      279.11      303.68     25.62 o 
   0  19   3      637.88      651.99     40.39 o 
   1  19   3     1231.39     1184.60     44.07 o 
 -10   0   4      791.56      788.10     42.90 o 
  -9   0   4     2775.31     2707.76    112.17 o 
  -8   0   4      970.04     1015.02     47.75 o 
  -7   0   4     1164.16     1159.77     51.44 o 
  -6   0   4     3141.01     2908.86    114.83 o 
  -5   0   4     6455.09     6254.44    237.45 o 
  -4   0   4     6115.24     5786.31    219.21 o 
  -3   0   4    11589.25    10279.92    287.64 o 
  -2   0   4     7649.93     6991.92    211.69 o 
  -1   0   4     5089.99     5064.96    251.31 o 
   0   0   4    13134.62    11005.17   1672.41 o 
   1   0   4    28803.52    26782.91   2045.59 o 
   2   0   4     9429.82     9666.64    242.05 o 
   3   0   4    16924.23    18291.82    488.73 o 
   4   0   4    10129.44     9967.92    391.69 o 
   5   0   4     5024.16     4922.93    214.56 o 
   6   0   4     2938.95     2651.68    120.02 o 
   7   0   4     2352.78     2059.97     96.04 o 
   8   0   4     1807.36     1541.77     75.07 o 
 -10   1   4        0.89       29.99      9.07 o 
  -9   1   4        4.79      129.97     18.66 o 
  -8   1   4       86.18      117.58     15.21 o 
  -7   1   4      170.85      170.58     14.08 o 
  -6   1   4        3.47       20.72      5.07 o 
  -5   1   4        2.54       19.67      3.09 o 
  -4   1   4      376.15      378.88     10.93 o 
  -3   1   4      619.17      573.09     14.91 o 
  -2   1   4      508.92      479.45     10.96 o 
  -1   1   4      429.39      432.04     11.40 o 
   0   1   4      103.82      123.14      6.59 o 
   1   1   4      397.66      471.10     11.25 o 
   2   1   4      281.02      397.94      9.17 o 
   3   1   4     1165.98     1377.76     28.89 o 
   4   1   4      142.28      196.46     12.27 o 
   5   1   4      449.74      511.31     18.99 o 
   6   1   4       54.86       90.67     10.04 o 
   7   1   4      125.20      142.82     12.10 o 
   8   1   4       26.13       60.28      9.66 o 
 -10   2   4      821.02      831.60     31.61 o 
  -9   2   4     1387.57     1400.14     45.37 o 
  -8   2   4      662.12      680.76     25.40 o 
  -7   2   4     1018.98     1041.18     33.56 o 
  -6   2   4     4750.23     4673.27    127.57 o 
  -5   2   4     4342.22     4096.55    111.51 o 
  -4   2   4     8746.95     8510.91    191.66 o 
  -3   2   4    15901.24    14535.16    325.50 o 
  -2   2   4    17229.12    15737.76    354.28 o 
  -1   2   4     7329.95     6375.55    172.94 o 
   0   2   4    10619.33     9806.87    278.98 o 
   1   2   4    10770.28    11074.21    248.16 o 
   2   2   4    10011.62    10516.31    202.27 o 
   3   2   4     8776.72     9159.27    272.91 o 
   4   2   4     7147.06     7626.05    182.94 o 
   5   2   4     2923.32     3040.29     72.09 o 
   6   2   4     2923.78     2733.56     65.89 o 
   7   2   4     2511.46     2186.81     71.53 o 
   8   2   4     1079.36      949.33     35.55 o 
  -9   3   4      199.79      236.82     15.63 o 
  -8   3   4      767.19      760.98     34.53 o 
  -7   3   4      234.55      263.21     43.39 o 
  -6   3   4      420.49      504.08     19.13 o 
  -5   3   4      486.57      541.02     15.52 o 
  -4   3   4     1031.09     1092.31     27.11 o 
  -3   3   4     1221.54     1323.76     31.76 o 
  -2   3   4      165.97      202.28     10.74 o 
  -1   3   4      106.18      133.42      5.72 o 
   0   3   4       14.36       11.27      1.74 o 
   1   3   4       57.73       85.84      4.64 o 
   2   3   4      608.14      647.60     18.80 o 
   3   3   4      701.77      819.56     21.44 o 
   4   3   4      122.68      181.55      8.00 o 
   5   3   4      858.65      816.54     22.44 o 
   6   3   4     1122.55     1108.41     29.58 o 
   7   3   4      412.96      420.95     19.89 o 
   8   3   4      266.65      222.43     14.20 o 
  -9   4   4      291.93      343.44     14.80 o 
  -8   4   4      770.33      833.09     39.31 o 
  -7   4   4     1656.45     1717.39     51.62 o 
  -6   4   4     3585.82     3753.82     87.54 o 
  -5   4   4     4101.94     4266.97     98.33 o 
  -4   4   4     6552.12     6528.08    148.11 o 
  -3   4   4     9365.02     9288.62    209.15 o 
  -2   4   4     7347.92     7144.69    161.04 o 
  -1   4   4     2842.77     2528.89     88.11 o 
   0   4   4     6815.97     6241.27    174.24 o 
   1   4   4     5790.44     5526.01    215.57 o 
   2   4   4     7462.43     7335.67    143.07 o 
   3   4   4     5426.42     5656.26    200.60 o 
   4   4   4     3007.44     3067.30     72.73 o 
   5   4   4      854.48      921.53     24.92 o 
   6   4   4     1283.21     1334.70     34.80 o 
   7   4   4     1215.83     1056.46     29.23 o 
   8   4   4      475.99      424.63     25.56 o 
  -9   5   4     1081.89     1106.93     37.71 o 
  -8   5   4     1435.82     1499.12     37.95 o 
  -7   5   4      537.84      643.63     24.13 o 
  -6   5   4     1100.78     1154.76     30.12 o 
  -5   5   4     1087.92     1099.72     28.29 o 
  -4   5   4      145.19      161.70     12.71 o 
  -3   5   4       62.76       47.34      4.56 o 
  -2   5   4        4.35       12.36      3.31 o 
  -1   5   4      540.68      586.79     13.52 o 
   0   5   4      327.08      249.54     11.97 o 
   1   5   4        9.88       15.76      2.63 o 
   2   5   4       19.49       47.72      3.51 o 
   3   5   4      137.85      159.80      5.95 o 
   4   5   4      180.52      217.40      8.81 o 
   5   5   4      983.50      982.02     26.46 o 
   6   5   4     2033.00     1910.64     47.53 o 
   7   5   4      545.69      527.07     21.25 o 
   8   5   4      430.34      376.49     23.92 o 
  -9   6   4      199.23      261.01     16.69 o 
  -8   6   4      903.82      910.31     31.96 o 
  -7   6   4     1256.19     1305.08     32.83 o 
  -6   6   4      369.99      407.37     11.64 o 
  -5   6   4     2071.83     2172.90     43.72 o 
  -4   6   4     1671.85     1838.24     36.93 o 
  -3   6   4     3626.28     3670.38     70.65 o 
  -2   6   4      291.48      324.63      7.14 o 
  -1   6   4      968.42      914.89     14.40 o 
   0   6   4     4765.79     4842.49    141.42 o 
   1   6   4     1775.14     1821.16     48.00 o 
   2   6   4     1613.47     1533.02     35.84 o 
   3   6   4     1654.74     1637.37     38.47 o 
   4   6   4      524.41      542.07     17.19 o 
   5   6   4      384.75      356.38     12.55 o 
   6   6   4       75.59      107.74     11.80 o 
   7   6   4      335.86      351.69     19.30 o 
   8   6   4      187.11      171.63     10.77 o 
  -9   7   4      964.77     1006.73     40.58 o 
  -8   7   4     1103.39     1197.15     39.17 o 
  -7   7   4     1748.61     1752.69     40.79 o 
  -6   7   4      664.87      721.28     17.49 o 
  -5   7   4     1514.17     1458.77     30.64 o 
  -4   7   4       36.54       48.09      3.69 o 
  -3   7   4       44.59       48.46      3.34 o 
  -2   7   4     2606.88     2653.42     46.95 o 
  -1   7   4      213.86      241.55      5.75 o 
   0   7   4        9.33       23.77      2.77 o 
   1   7   4       96.14      126.13      4.02 o 
   2   7   4       17.76       31.26      4.74 o 
   3   7   4      896.45      942.35     40.04 o 
   4   7   4     1552.08     1528.17     38.37 o 
   5   7   4      548.52      532.80     16.59 o 
   6   7   4      975.04      916.37     41.32 o 
   7   7   4     1176.83     1111.68     24.82 o 
  -9   8   4       54.80       69.97     11.15 o 
  -8   8   4       51.57       63.04      9.56 o 
  -7   8   4      306.55      288.77     15.08 o 
  -6   8   4        5.34       11.16      4.21 o 
  -5   8   4       65.82       64.11      4.73 o 
  -4   8   4      440.79      452.87     11.49 o 
  -3   8   4      157.87      187.16      6.08 o 
  -2   8   4       11.75       25.75      3.78 o 
  -1   8   4      457.84      477.62      9.92 o 
   0   8   4      122.47      140.59      3.49 o 
   1   8   4       77.13       90.79      3.50 o 
   2   8   4        3.27       22.71      2.90 o 
   3   8   4        1.14       12.31      2.88 o 
   4   8   4      125.03      142.87      6.08 o 
   5   8   4      216.76      226.29      7.95 o 
   6   8   4       19.65       34.32      4.93 o 
   7   8   4        0.68       20.17      5.34 o 
  -8   9   4      477.79      464.78     20.66 o 
  -7   9   4      337.24      337.39     21.11 o 
  -6   9   4     1037.25     1023.01     23.47 o 
  -5   9   4      583.84      646.09     15.68 o 
  -4   9   4      681.68      711.79     16.43 o 
  -3   9   4     1518.79     1526.77     31.20 o 
  -2   9   4      855.66      907.95     17.51 o 
  -1   9   4        0.76        4.53      4.92 o 
   0   9   4     1118.04     1205.70     26.90 o 
   1   9   4      133.80       98.47      4.39 o 
   2   9   4        0.72        8.05      2.86 o 
   3   9   4      837.56      843.80     18.10 o 
   4   9   4      325.78      338.27      9.79 o 
   5   9   4      139.67      160.82      7.21 o 
   6   9   4      872.66      867.16     20.09 o 
   7   9   4      688.61      663.53     17.39 o 
  -8  10   4       59.44       72.20     16.13 o 
  -7  10   4       48.16       59.78     10.18 o 
  -6  10   4       12.88       14.10      4.14 o 
  -5  10   4      185.10      229.13      8.13 o 
  -4  10   4     1076.83     1154.77     24.82 o 
  -3  10   4     2024.79     2071.32     41.44 o 
  -2  10   4     1140.28     1158.41     21.96 o 
  -1  10   4      685.60      707.56     14.15 o 
   0  10   4      532.82      512.09     15.25 o 
   1  10   4      687.48      694.24     19.71 o 
   2  10   4        5.01       14.92      4.59 o 
   3  10   4      206.97      233.72      9.97 o 
   4  10   4     2098.83     2033.19     39.68 o 
   5  10   4     1125.11     1078.44     23.58 o 
   6  10   4      238.56      247.97      9.53 o 
   7  10   4      388.94      359.84     12.37 o 
  -8  11   4      454.80      473.35     26.14 o 
  -7  11   4      138.44      143.31     12.44 o 
  -6  11   4       96.47       79.39      7.14 o 
  -5  11   4      341.92      385.18     11.26 o 
  -4  11   4       35.42       48.37      4.80 o 
  -3  11   4        1.81       14.70      4.14 o 
  -2  11   4      160.90      198.56      8.76 o 
  -1  11   4       77.34       73.86      3.61 o 
   0  11   4        0.18        1.28      6.46 o 
   1  11   4        3.05        2.44      3.40 o 
   2  11   4       64.24       63.91      4.85 o 
   3  11   4       24.84       18.36      5.81 o 
   4  11   4       15.16       57.05     14.64 o 
   5  11   4      399.26      431.03     12.67 o 
   6  11   4      569.52      584.09     15.91 o 
  -7  12   4      246.90      270.93     12.52 o 
  -6  12   4      687.34      742.00     22.15 o 
  -5  12   4      920.90      991.69     22.80 o 
  -4  12   4     1569.37     1645.77     34.40 o 
  -3  12   4     3673.34     3751.79     73.21 o 
  -2  12   4     3993.59     4094.33     79.14 o 
  -1  12   4     1886.93     1872.60     47.23 o 
   0  12   4     2887.25     2778.61     68.36 o 
   1  12   4     1652.12     1630.18     41.89 o 
   2  12   4     2191.20     2161.33     45.34 o 
   3  12   4     2081.08     2091.17     52.01 o 
   4  12   4     2195.22     2237.63     55.87 o 
   5  12   4     1241.33     1189.24     33.09 o 
   6  12   4      721.85      708.06     23.06 o 
  -7  13   4      201.40      199.43     11.40 o 
  -6  13   4      183.73      197.68     10.96 o 
  -5  13   4       25.54       38.57      6.32 o 
  -4  13   4      124.25      127.39      6.98 o 
  -3  13   4       58.74       63.95      5.70 o 
  -2  13   4      187.61      214.33      7.45 o 
  -1  13   4       35.54       43.08      5.13 o 
   0  13   4       11.31       23.39      5.39 o 
   1  13   4       64.38       78.32      6.67 o 
   2  13   4       26.28       44.74      6.06 o 
   3  13   4        1.06       17.60      7.85 o 
   4  13   4       68.28       81.23      8.23 o 
   5  13   4      224.50      262.22     20.41 o 
   6  13   4      177.43      202.82     12.69 o 
  -7  14   4      783.58      810.46     25.04 o 
  -6  14   4     1538.52     1577.58     40.90 o 
  -5  14   4     2659.14     2783.93     65.98 o 
  -4  14   4     3535.19     3697.99     84.25 o 
  -3  14   4     3910.74     4035.62     91.26 o 
  -2  14   4     4340.25     4396.25     98.51 o 
  -1  14   4     2816.37     2894.72     71.54 o 
   0  14   4     1612.56     1655.44     42.91 o 
   1  14   4     2425.23     2361.96     59.48 o 
   2  14   4     2392.82     2314.06     57.20 o 
   3  14   4     2781.66     2675.31     65.84 o 
   4  14   4     1887.19     1829.16     47.47 o 
   5  14   4     1129.30     1103.70     31.92 o 
  -6  15   4       36.07       49.59      7.87 o 
  -5  15   4        3.46       23.89      6.25 o 
  -4  15   4      134.60      147.93     11.72 o 
  -3  15   4      419.75      399.06     13.58 o 
  -2  15   4        0.08       14.31      6.52 o 
  -1  15   4      254.83      273.55     11.65 o 
   0  15   4       83.33      101.28     12.45 o 
   1  15   4      105.57      122.84      8.20 o 
   2  15   4      139.82      153.80     12.15 o 
   3  15   4        0.21       16.92      5.94 o 
   4  15   4       24.28       44.35      7.56 o 
   5  15   4       16.01       42.89      8.09 o 
  -5  16   4     2230.58     2330.00     56.77 o 
  -4  16   4     3074.65     3213.45     91.96 o 
  -3  16   4     3389.91     3408.06     78.23 o 
  -2  16   4     2919.51     2917.28    101.07 o 
  -1  16   4     2313.01     2313.59     70.52 o 
   0  16   4     1477.71     1489.52     39.72 o 
   1  16   4     1701.41     1661.53     56.80 o 
   2  16   4     1208.01     1181.76     43.04 o 
   3  16   4     1623.64     1520.17     42.48 o 
   4  16   4     1603.22     1512.40     40.89 o 
  -4  17   4       10.04       32.23      7.86 o 
  -3  17   4       23.83       45.65     15.03 o 
  -2  17   4       31.36       43.55      8.43 o 
  -1  17   4       11.34       23.99      7.23 o 
   0  17   4        0.18       19.61      5.73 o 
   1  17   4        3.77       16.23      8.17 o 
   2  17   4       29.75       38.12      9.36 o 
   3  17   4       55.22       69.74      8.53 o 
  -3  18   4     1572.65     1546.00     79.45 o 
  -2  18   4     1550.52     1452.62     74.73 o 
  -1  18   4     1113.53     1123.40     38.26 o 
   0  18   4     1515.81     1488.46     52.57 o 
   1  18   4     1456.37     1413.16     50.60 o 
   2  18   4     1621.50     1566.35     74.49 o 
  -1  19   4       29.19       47.44      8.38 o 
   0  19   4       18.15       55.15     15.38 o 
  -9   1   5     3733.51     3470.60     99.89 o 
  -8   1   5     4410.36     4282.91    119.84 o 
  -7   1   5     3060.85     2946.31     83.59 o 
  -6   1   5     4218.80     3938.71    108.51 o 
  -5   1   5     4103.72     3895.71    106.46 o 
  -4   1   5     5755.59     5168.22    117.23 o 
  -3   1   5     9443.39     8360.93    188.26 o 
  -2   1   5    13876.98    13567.98    314.68 o 
  -1   1   5    10865.42    10554.59    333.28 o 
   0   1   5     6909.15     6797.77    388.46 o 
   1   1   5     9204.28     9216.99    192.08 o 
   2   1   5     4241.49     4065.64    116.51 o 
   3   1   5     1065.39     1018.64     20.99 o 
   4   1   5     1247.66     1371.02     46.54 o 
   5   1   5      403.02      440.47     19.35 o 
   6   1   5      519.55      516.08     22.30 o 
   7   1   5      193.49      188.95     12.87 o 
   8   1   5       42.60       59.26      9.44 o 
  -9   2   5       42.07      192.67     16.03 o 
  -8   2   5        6.94       71.41     15.17 o 
  -7   2   5       88.64      115.47     16.57 o 
  -6   2   5       21.90       45.13      6.55 o 
  -5   2   5      554.41      554.37     19.32 o 
  -4   2   5     1426.13     1296.81     31.63 o 
  -3   2   5     1337.46     1309.41     31.54 o 
  -2   2   5      722.21      724.66     18.40 o 
  -1   2   5     2100.07     2045.06     64.91 o 
   0   2   5     2307.00     2118.36     73.73 o 
   1   2   5     1477.18     1604.49     33.70 o 
   2   2   5      382.59      370.85      8.85 o 
   3   2   5     2467.53     2597.31     82.82 o 
   4   2   5      518.76      619.85     21.95 o 
   5   2   5     1008.67      995.12     35.96 o 
   6   2   5     1268.69     1105.07     39.75 o 
   7   2   5      332.91      309.19     16.67 o 
   8   2   5      124.18      104.71     14.93 o 
  -9   3   5     2881.76     2968.97     87.15 o 
  -8   3   5     3591.71     3553.82    101.14 o 
  -7   3   5     1651.97     1667.26     50.46 o 
  -6   3   5     2637.85     2654.75     75.25 o 
  -5   3   5     4529.14     4397.23    101.17 o 
  -4   3   5     5113.95     4642.35    106.17 o 
  -3   3   5     9456.02     8752.24    196.92 o 
  -2   3   5     7779.08     7458.25    148.39 o 
  -1   3   5     9798.72     8970.35    208.15 o 
   0   3   5     6425.41     5914.78    117.92 o 
   1   3   5     1253.29     1248.71     29.87 o 
   2   3   5      108.51      136.04      6.58 o 
   3   3   5      103.88      140.91      6.57 o 
   4   3   5      278.44      267.10     10.00 o 
   5   3   5      687.96      656.98     25.92 o 
   6   3   5       88.84      137.76     11.84 o 
   7   3   5      462.28      464.19     21.70 o 
   8   3   5      173.09      159.17     19.20 o 
  -9   4   5       89.03      137.14     14.38 o 
  -8   4   5       25.42       38.60      9.31 o 
  -7   4   5      118.56      146.56     17.49 o 
  -6   4   5      755.73      738.44     25.26 o 
  -5   4   5      144.23      152.85      7.39 o 
  -4   4   5     2011.80     2088.23     49.48 o 
  -3   4   5      395.84      384.03     11.41 o 
  -2   4   5     3863.36     3683.88     74.28 o 
  -1   4   5     9802.47     9306.85    274.20 o 
   0   4   5     6821.40     6417.13    143.17 o 
   1   4   5     2293.97     2402.16     70.80 o 
   2   4   5     3373.90     3293.97     90.00 o 
   3   4   5     3294.74     3074.85    184.28 o 
   4   4   5     1796.85     1912.93     77.42 o 
   5   4   5     1105.84     1107.60     39.17 o 
   6   4   5     2745.30     2674.27     86.51 o 
   7   4   5     1800.14     1680.90     57.60 o 
  -9   5   5     1004.52     1058.53     29.96 o 
  -8   5   5      783.20      867.40     31.34 o 
  -7   5   5     1857.31     1883.58     56.44 o 
  -6   5   5      606.20      681.42     23.90 o 
  -5   5   5     1327.10     1364.85     34.21 o 
  -4   5   5     1040.02      980.32     25.14 o 
  -3   5   5      837.52      819.90     21.15 o 
  -2   5   5     3962.58     3834.38     87.75 o 
  -1   5   5      547.15      548.32     25.97 o 
   0   5   5     1336.29     1214.15     30.03 o 
   1   5   5     1910.52     1673.64     57.78 o 
   2   5   5      548.08      524.40     21.61 o 
   3   5   5      115.72      146.49      7.05 o 
   4   5   5       30.35       62.17      8.43 o 
   5   5   5       91.41      108.46      7.56 o 
   6   5   5      163.06      222.39     10.94 o 
   7   5   5       92.20      160.62     13.23 o 
  -9   6   5        8.66        1.28      7.80 o 
  -8   6   5       39.75       51.42     10.21 o 
  -7   6   5      231.95      253.99     11.37 o 
  -6   6   5      811.06      860.87     23.92 o 
  -5   6   5     1335.11     1346.66     33.98 o 
  -4   6   5     1207.72     1273.88     31.86 o 
  -3   6   5     3969.80     3781.24     87.12 o 
  -2   6   5     2844.94     2782.75     41.66 o 
  -1   6   5     3498.46     3614.26     87.16 o 
   0   6   5     8664.21     8183.36    212.09 o 
   1   6   5     4026.76     3570.48    115.16 o 
   2   6   5     4269.86     4078.21    114.87 o 
   3   6   5     4479.69     4283.27     84.99 o 
   4   6   5     3083.49     3183.64    120.20 o 
   5   6   5     2588.30     2616.94     63.55 o 
   6   6   5     2740.44     2523.05     81.87 o 
   7   6   5     1864.08     1653.04    123.68 o 
  -9   7   5       41.95       61.26     10.62 o 
  -8   7   5       25.29       25.25      6.25 o 
  -7   7   5       26.06       51.22      6.61 o 
  -6   7   5       22.28       37.42      4.95 o 
  -5   7   5        4.44       22.60      4.18 o 
  -4   7   5        2.36        5.04      2.58 o 
  -3   7   5      307.10      345.20      9.15 o 
  -2   7   5      233.47      181.05      5.03 o 
  -1   7   5        6.98       13.38      2.42 o 
   0   7   5       44.49       59.47      3.73 o 
   1   7   5        6.45       19.75      4.25 o 
   2   7   5      676.29      688.91     24.88 o 
   3   7   5       50.93       67.51      4.94 o 
   4   7   5        3.13       33.13      5.00 o 
   5   7   5      173.96      233.95     10.63 o 
   6   7   5       74.11      129.49      9.09 o 
   7   7   5        0.01       40.65      7.09 o 
  -9   8   5        1.39       -7.48     15.61 o 
  -8   8   5        3.14       -7.40      8.37 o 
  -7   8   5      302.56      333.17     13.10 o 
  -6   8   5      180.63      225.40      8.73 o 
  -5   8   5      207.97      233.87      8.08 o 
  -4   8   5     1086.18     1186.86     25.27 o 
  -3   8   5     5265.23     5350.59    102.10 o 
  -2   8   5     1777.65     1770.29     34.95 o 
  -1   8   5     3788.12     3799.39     56.63 o 
   0   8   5     6702.67     6486.82    117.07 o 
   1   8   5     7169.23     6958.77    126.13 o 
   2   8   5     2457.08     2379.57     54.93 o 
   3   8   5     1288.00     1307.08     34.27 o 
   4   8   5     3225.25     3167.21     75.56 o 
   5   8   5     3884.28     3803.36     89.91 o 
   6   8   5     2162.65     2163.35     47.18 o 
   7   8   5     2121.99     2088.38     42.49 o 
  -8   9   5        7.87       14.13      8.61 o 
  -7   9   5      297.11      285.52     12.01 o 
  -6   9   5      519.38      533.61     16.80 o 
  -5   9   5       59.26       81.94     10.28 o 
  -4   9   5       18.15       28.36      4.54 o 
  -3   9   5      686.72      700.65     16.08 o 
  -2   9   5      576.83      681.21     15.28 o 
  -1   9   5        1.48        6.36      2.39 o 
   0   9   5      399.68      384.10      9.64 o 
   1   9   5      214.88      259.35      7.71 o 
   2   9   5      193.73      187.70      5.96 o 
   3   9   5       24.91       38.74      3.78 o 
   4   9   5        2.69       24.30      5.46 o 
   5   9   5        8.56       39.63      7.04 o 
   6   9   5       25.27       89.19     12.58 o 
   7   9   5       14.02       47.03     10.71 o 
  -8  10   5       14.42       10.05     19.44 o 
  -7  10   5       29.97       44.49      6.92 o 
  -6  10   5      594.98      650.70     17.06 o 
  -5  10   5      195.76      244.58      8.69 o 
  -4  10   5      218.88      259.29     13.01 o 
  -3  10   5      724.46      822.51     18.39 o 
  -2  10   5     1412.57     1623.50     32.93 o 
  -1  10   5     1089.92     1084.35     24.10 o 
   0  10   5     2786.37     2637.83     64.86 o 
   1  10   5     2399.89     2485.52     47.12 o 
   2  10   5     1496.54     1474.73     26.29 o 
   3  10   5     1431.92     1339.28     27.34 o 
   4  10   5     2480.87     2433.99     47.01 o 
   5  10   5     2433.68     2367.93     46.42 o 
   6  10   5     2209.86     2170.99     43.74 o 
  -8  11   5      283.11      302.22     18.21 o 
  -7  11   5      567.67      609.86     20.10 o 
  -6  11   5      905.43      924.49     22.29 o 
  -5  11   5      469.18      506.21     13.86 o 
  -4  11   5      322.58      364.21     10.56 o 
  -3  11   5     1885.12     1886.23     38.43 o 
  -2  11   5     1802.40     1821.21     44.45 o 
  -1  11   5      495.47      494.74     15.42 o 
   0  11   5      982.88      928.94     25.60 o 
   1  11   5      815.00      838.66     23.79 o 
   2  11   5      295.30      287.40      9.57 o 
   3  11   5      342.94      329.17     10.19 o 
   4  11   5      200.70      215.03      9.46 o 
   5  11   5      122.66      130.40      7.96 o 
   6  11   5       21.28       49.82      7.10 o 
  -7  12   5        4.13       15.29      6.40 o 
  -6  12   5      349.73      375.80     14.56 o 
  -5  12   5      781.86      811.08     19.78 o 
  -4  12   5      230.20      244.73      8.59 o 
  -3  12   5       20.60       31.85      4.16 o 
  -2  12   5      501.60      528.45     15.96 o 
  -1  12   5      351.08      355.73     12.46 o 
   0  12   5      349.24      358.59     12.77 o 
   1  12   5      721.94      737.93     21.85 o 
   2  12   5     1012.81      975.36     35.79 o 
   3  12   5     1486.34     1404.30     37.23 o 
   4  12   5     1010.30      970.66     28.16 o 
   5  12   5      828.95      797.88     19.60 o 
  -7  13   5     1022.21     1095.03     31.23 o 
  -6  13   5     1283.87     1325.60     35.25 o 
  -5  13   5     1122.57     1205.28     27.26 o 
  -4  13   5     1458.18     1558.35     33.34 o 
  -3  13   5     1261.94     1356.76     29.01 o 
  -2  13   5      910.62      899.97     30.77 o 
  -1  13   5     1249.26     1245.27     40.27 o 
   0  13   5     1773.43     1772.19     45.50 o 
   1  13   5     1251.01     1190.15     32.36 o 
   2  13   5      189.59      185.66      9.49 o 
   3  13   5      384.70      394.99     14.88 o 
   4  13   5      275.01      265.01     12.47 o 
   5  13   5        1.57        0.53      6.16 o 
  -6  14   5       15.77       23.10      6.93 o 
  -5  14   5      193.83      201.22     10.82 o 
  -4  14   5      102.10      138.10      7.50 o 
  -3  14   5       90.95      107.30     10.83 o 
  -2  14   5      152.74      167.03     11.02 o 
  -1  14   5      526.79      532.91     29.93 o 
   0  14   5      357.65      357.04     13.38 o 
   1  14   5      681.95      663.83     20.52 o 
   2  14   5      226.77      209.87     10.15 o 
   3  14   5       90.09       85.63      8.03 o 
   4  14   5       78.72       88.22      9.00 o 
  -6  15   5     1049.22     1099.24     31.04 o 
  -5  15   5     1129.82     1165.20     32.10 o 
  -4  15   5     1446.98     1559.28     33.71 o 
  -3  15   5     1833.42     1864.21     58.38 o 
  -2  15   5     1289.76     1335.20     43.76 o 
  -1  15   5     1105.80     1074.56     36.34 o 
   0  15   5     1018.50      992.33     28.20 o 
   1  15   5      581.21      557.97     18.30 o 
   2  15   5      369.17      351.94     18.09 o 
   3  15   5      224.35      224.64     11.48 o 
   4  15   5      218.61      212.12     13.45 o 
  -5  16   5       52.10       55.19      7.85 o 
  -4  16   5       24.37       41.80      9.95 o 
  -3  16   5        2.13       -0.66     19.30 o 
  -2  16   5        5.88        5.79      9.77 o 
  -1  16   5       16.89       29.81     17.29 o 
   0  16   5        0.33        1.57      4.82 o 
   1  16   5        8.95       12.57      5.29 o 
   2  16   5        7.34       11.68     13.53 o 
   3  16   5        0.73       -3.03      7.46 o 
  -4  17   5      930.85      967.55     55.54 o 
  -3  17   5     1006.92     1049.45     36.66 o 
  -2  17   5      941.84      965.04     50.82 o 
  -1  17   5      799.57      815.19     29.68 o 
   0  17   5      503.21      490.92     20.56 o 
   1  17   5      691.34      648.00     27.67 o 
   2  17   5      700.65      690.94     29.47 o 
  -2  18   5       45.73       66.75      9.30 o 
  -1  18   5      257.00      271.24     20.94 o 
   0  18   5      216.20      216.18     14.66 o 
   1  18   5      116.31      104.38     12.22 o 
  -9   0   6     1060.42     1022.68     51.64 o 
  -8   0   6     1039.07      967.14     47.75 o 
  -7   0   6      493.89      497.42     28.09 o 
  -6   0   6     2609.72     2467.17     99.39 o 
  -5   0   6      634.66      530.49     26.44 o 
  -4   0   6      301.67      263.36     15.65 o 
  -3   0   6       96.44      119.29     11.07 o 
  -2   0   6      112.89      138.37      7.11 o 
  -1   0   6       91.62      104.86      7.48 o 
   0   0   6     1642.11     1747.10    157.69 o 
   1   0   6      289.82      290.37     11.62 o 
   2   0   6        3.88        6.40      3.11 o 
   3   0   6      373.37      403.90     39.43 o 
   4   0   6      460.05      508.21     30.48 o 
   5   0   6     3158.16     3206.97    144.68 o 
   6   0   6     1941.39     1704.14     82.25 o 
   7   0   6      419.20      354.39     25.62 o 
  -9   1   6       41.99       48.05     11.16 o 
  -8   1   6       76.27       70.27     10.64 o 
  -7   1   6      627.69      603.29     22.86 o 
  -6   1   6      667.59      678.64     23.77 o 
  -5   1   6      258.39      236.66     11.21 o 
  -4   1   6      663.77      594.55     16.11 o 
  -3   1   6       17.60       12.87      2.93 o 
  -2   1   6        0.66       14.46      4.51 o 
  -1   1   6        4.15       10.07      2.55 o 
   0   1   6       32.00       25.44      3.20 o 
   1   1   6      117.11      105.19      4.55 o 
   2   1   6      422.54      513.57     12.74 o 
   3   1   6      591.71      572.11     17.12 o 
   4   1   6      294.27      320.60     15.92 o 
   5   1   6       17.02       60.00     16.40 o 
   6   1   6      107.19      121.88     11.72 o 
   7   1   6       20.46       23.51      8.23 o 
  -9   2   6      872.88      838.40     31.82 o 
  -8   2   6      572.76      565.00     23.65 o 
  -7   2   6      968.96      959.88     32.18 o 
  -6   2   6     1411.10     1405.67     42.70 o 
  -5   2   6     1242.90     1102.91     33.74 o 
  -4   2   6      403.54      393.82     11.77 o 
  -3   2   6     1928.68     1718.08     35.90 o 
  -2   2   6       25.33       44.01      3.23 o 
  -1   2   6     1237.43     1181.02     37.97 o 
   0   2   6       86.13       84.53      5.16 o 
   1   2   6        0.23        6.13      2.92 o 
   2   2   6      597.16      601.92     17.49 o 
   3   2   6      250.55      315.01     11.25 o 
   4   2   6      350.32      358.45     17.06 o 
   5   2   6     1027.92     1055.92     38.57 o 
   6   2   6      608.94      616.32     26.14 o 
   7   2   6      266.46      234.91     14.76 o 
  -9   3   6      282.44      268.75     24.81 o 
  -8   3   6     1060.96      986.84     34.48 o 
  -7   3   6     1909.97     1906.32     56.97 o 
  -6   3   6     1956.94     1918.52     56.10 o 
  -5   3   6      854.39      892.71     28.37 o 
  -4   3   6     3252.76     3144.22     72.97 o 
  -3   3   6     1567.39     1488.45     35.90 o 
  -2   3   6      136.57       94.37      4.28 o 
  -1   3   6     3234.95     3153.19     64.29 o 
   0   3   6     3951.62     3754.41     85.92 o 
   1   3   6     1838.69     1818.39     42.94 o 
   2   3   6      945.48      907.58     44.98 o 
   3   3   6     1657.99     1692.75     56.84 o 
   4   3   6      736.12      799.32     30.19 o 
   5   3   6       61.23       91.14     10.43 o 
   6   3   6      474.91      463.27     21.53 o 
   7   3   6      331.81      312.14     18.69 o 
  -9   4   6      732.06      690.18     28.04 o 
  -8   4   6      102.57      127.23     12.63 o 
  -7   4   6      603.18      623.76     23.94 o 
  -6   4   6      878.82      872.53     28.97 o 
  -5   4   6      704.88      688.03     19.17 o 
  -4   4   6      498.50      487.42     14.36 o 
  -3   4   6      484.05      439.24     12.87 o 
  -2   4   6        3.91       13.00      4.04 o 
  -1   4   6     1600.80     1482.22     31.48 o 
   0   4   6      680.78      752.64     17.48 o 
   1   4   6        2.28        2.77      4.01 o 
   2   4   6      596.74      597.00     25.25 o 
   3   4   6       36.78       64.83     10.20 o 
   4   4   6      162.35      164.03      8.35 o 
   5   4   6      298.79      292.74     15.99 o 
   6   4   6      160.59      182.79     13.37 o 
   7   4   6      102.72      102.66     11.40 o 
  -9   5   6      532.59      539.99     24.28 o 
  -8   5   6     1519.30     1438.35     46.34 o 
  -7   5   6     2813.51     2793.97     80.63 o 
  -6   5   6     2097.95     2169.67     63.03 o 
  -5   5   6     2921.34     2801.14     66.09 o 
  -4   5   6     5042.37     5136.48    117.69 o 
  -3   5   6     4584.62     4487.54    102.86 o 
  -2   5   6     1810.76     1593.60     33.72 o 
  -1   5   6     6226.44     5788.06    115.75 o 
   0   5   6    11958.22    12153.17    240.68 o 
   1   5   6     4664.17     4455.28    114.41 o 
   2   5   6     2041.95     1858.68     80.39 o 
   3   5   6     2544.81     2513.02     60.24 o 
   4   5   6      824.35      842.78     30.68 o 
   5   5   6      836.05      865.51     32.99 o 
   6   5   6      897.76      924.13     35.45 o 
   7   5   6      768.67      731.39     30.19 o 
  -9   6   6      198.68      229.91     12.79 o 
  -8   6   6        7.19       30.00     13.56 o 
  -7   6   6      133.09      189.32     26.14 o 
  -6   6   6      347.14      406.28     28.70 o 
  -5   6   6      151.34      170.02      8.64 o 
  -4   6   6      198.44      227.16      9.41 o 
  -3   6   6       10.55       13.95      4.09 o 
  -2   6   6       18.24       31.62      3.67 o 
  -1   6   6        5.68       14.38      3.00 o 
   0   6   6      140.79      132.75     12.96 o 
   1   6   6        0.11       19.22      4.00 o 
   2   6   6        1.91       28.63      6.71 o 
   3   6   6        0.98       20.76      6.12 o 
   4   6   6        7.85       16.67      5.74 o 
   5   6   6      439.70      439.77     15.61 o 
   6   6   6      307.02      323.16     17.99 o 
   7   6   6       61.09       87.08     11.34 o 
  -8   7   6      633.30      685.71     21.40 o 
  -7   7   6     3780.01     3994.52     89.11 o 
  -6   7   6     5243.29     5515.57    141.94 o 
  -5   7   6     4639.76     4779.25    152.92 o 
  -4   7   6     5742.54     5905.06    136.94 o 
  -3   7   6     4313.90     4357.84     92.35 o 
  -2   7   6     5459.54     5409.08    132.42 o 
  -1   7   6     6285.34     6105.39    138.59 o 
   0   7   6     6648.08     6434.31    182.25 o 
   1   7   6     5451.97     5263.73    125.58 o 
   2   7   6     6409.69     6563.90    358.36 o 
   3   7   6     3707.00     3921.50    270.30 o 
   4   7   6     1416.50     1424.51     37.13 o 
   5   7   6     1203.27     1185.04     32.27 o 
   6   7   6     1980.80     1865.14     63.31 o 
  -8   8   6       84.12      103.20      9.19 o 
  -7   8   6      130.45      157.28     16.57 o 
  -6   8   6      266.68      323.41     14.27 o 
  -5   8   6       14.28       96.65     10.80 o 
  -4   8   6       20.61       23.50      4.72 o 
  -3   8   6      116.43      145.51      8.25 o 
  -2   8   6      249.38      282.16     10.05 o 
  -1   8   6        6.79       22.85      4.11 o 
   0   8   6        0.00       17.65      3.05 o 
   1   8   6       26.89       73.90     14.93 o 
   2   8   6        3.22       27.50      7.04 o 
   3   8   6       27.70       83.62      8.74 o 
   4   8   6       11.89       18.65      6.65 o 
   5   8   6        4.13       28.74      6.89 o 
   6   8   6        6.14       69.42     11.00 o 
  -8   9   6      878.87      972.99     27.77 o 
  -7   9   6     2210.56     2395.51     56.38 o 
  -6   9   6     4116.31     4437.48     88.14 o 
  -5   9   6     4322.81     4582.64     89.02 o 
  -4   9   6     2218.79     2373.65     47.62 o 
  -3   9   6     3649.08     3743.43     72.57 o 
  -2   9   6     4538.64     4588.25    105.75 o 
  -1   9   6     5272.05     5048.68     92.24 o 
   0   9   6     7387.99     7039.74    127.76 o 
   1   9   6     5160.58     5104.28     93.33 o 
   2   9   6     6670.72     6611.26    120.69 o 
   3   9   6     4465.39     4348.66     72.06 o 
   4   9   6     1391.65     1299.25     41.19 o 
   5   9   6     2252.97     2207.54     43.81 o 
   6   9   6     1961.98     1932.00     39.79 o 
  -8  10   6       85.22      101.01     14.08 o 
  -7  10   6      139.97      166.92     13.62 o 
  -6  10   6      124.71      162.38     14.86 o 
  -5  10   6      106.99      135.25     15.44 o 
  -4  10   6       22.29       33.95      8.70 o 
  -3  10   6      251.38      233.60      7.80 o 
  -2  10   6       89.02       81.51      6.38 o 
  -1  10   6       33.51       60.42      7.13 o 
   0  10   6      190.73      194.13     15.92 o 
   1  10   6        2.71        9.79      4.53 o 
   2  10   6      188.04      214.33     13.10 o 
   3  10   6        0.09       21.99      6.36 o 
   4  10   6      119.39      137.06      7.55 o 
   5  10   6      403.97      437.36     13.36 o 
   6  10   6       87.23      123.89      8.60 o 
  -7  11   6     1081.59     1204.31     35.91 o 
  -6  11   6     1637.17     1687.53     36.61 o 
  -5  11   6     1595.63     1772.79     37.46 o 
  -4  11   6     3088.81     3133.77     62.19 o 
  -3  11   6     1604.44     1691.66     42.16 o 
  -2  11   6      904.73      949.84     32.03 o 
  -1  11   6     3468.57     3378.80     99.29 o 
   0  11   6     4364.77     4162.11    100.76 o 
   1  11   6     5508.55     5341.88     98.13 o 
   2  11   6     3386.25     3235.38     61.43 o 
   3  11   6     3021.03     2863.88     49.06 o 
   4  11   6     2504.28     2455.31     47.99 o 
   5  11   6     1468.56     1423.28     30.60 o 
  -7  12   6      358.70      384.99     18.87 o 
  -6  12   6      328.45      339.05     11.95 o 
  -5  12   6       12.79        7.33      4.95 o 
  -4  12   6       55.91       70.13      9.28 o 
  -3  12   6       16.44       14.85      5.05 o 
  -2  12   6       44.17       40.98      6.91 o 
  -1  12   6        8.50       17.21      5.81 o 
   0  12   6       99.07      119.69      7.83 o 
   1  12   6      143.62      154.39      8.84 o 
   2  12   6       11.85       22.34      5.61 o 
   3  12   6      180.89      184.27      9.49 o 
   4  12   6      320.06      326.23     11.07 o 
   5  12   6      368.16      338.64     11.83 o 
  -6  13   6      451.29      492.79     14.88 o 
  -5  13   6      681.55      679.94     17.69 o 
  -4  13   6     1376.38     1413.90     37.08 o 
  -3  13   6     1332.33     1358.02     44.29 o 
  -2  13   6      783.55      834.62     29.52 o 
  -1  13   6     1313.95     1292.36     42.14 o 
   0  13   6     2157.71     2124.35     54.05 o 
   1  13   6     1142.21     1113.37     31.04 o 
   2  13   6      656.81      611.22     19.66 o 
   3  13   6      762.29      757.51     40.99 o 
   4  13   6      715.07      698.76     22.76 o 
  -6  14   6      589.86      603.12     20.22 o 
  -5  14   6      124.89      119.57      7.49 o 
  -4  14   6       24.14       29.95      9.87 o 
  -3  14   6       49.13       68.11      9.05 o 
  -2  14   6        2.47       11.32     14.32 o 
  -1  14   6       86.62       87.83      8.87 o 
   0  14   6        0.05        5.79      4.75 o 
   1  14   6       18.25        9.92      7.16 o 
   2  14   6       56.63       51.41      6.64 o 
   3  14   6      276.24      262.23     16.09 o 
   4  14   6      176.74      152.14     10.41 o 
  -5  15   6      113.30      117.82      9.54 o 
  -4  15   6      104.84      105.81     10.22 o 
  -3  15   6      167.90      191.90     16.81 o 
  -2  15   6       63.47       69.97      9.98 o 
  -1  15   6      122.65      126.30     12.16 o 
   0  15   6      136.44      125.08     10.08 o 
   1  15   6       31.75       25.99      7.79 o 
   2  15   6       35.72       32.26      6.33 o 
   3  15   6       63.90       75.38     11.47 o 
  -4  16   6      117.01      109.08     10.30 o 
  -3  16   6       97.23       97.09      9.79 o 
  -2  16   6       50.21       61.39     19.20 o 
  -1  16   6        1.41        3.26      7.07 o 
   0  16   6       19.49        6.07      6.92 o 
   1  16   6       17.27        1.15      5.62 o 
   2  16   6       65.19       52.82     10.15 o 
  -3  17   6      153.09      166.59     14.45 o 
  -2  17   6      219.11      224.10     13.58 o 
  -1  17   6      316.43      291.22     19.41 o 
   0  17   6      137.22      115.16     13.84 o 
   1  17   6       26.89       27.78     11.92 o 
  -9   1   7      348.07      289.61     17.41 o 
  -8   1   7      781.06      709.86     27.05 o 
  -7   1   7      317.71      288.21     14.79 o 
  -6   1   7      558.08      550.54     20.49 o 
  -5   1   7      617.38      551.51     19.59 o 
  -4   1   7      931.98      806.42     25.60 o 
  -3   1   7     1127.39     1062.47     31.76 o 
  -2   1   7     5668.46     5335.58    216.52 o 
  -1   1   7     6543.70     5499.39    382.48 o 
   0   1   7     2146.98     2324.55     92.60 o 
   1   1   7     3574.02     3820.68    165.32 o 
   2   1   7     3327.50     3524.06    128.87 o 
   3   1   7     2372.25     2463.66     85.25 o 
   4   1   7     4925.90     5325.49    165.36 o 
   5   1   7     3607.51     3600.36    114.65 o 
   6   1   7     2079.63     1921.87     65.35 o 
  -9   2   7       76.13      110.78     13.91 o 
  -8   2   7      459.15      451.70     20.58 o 
  -7   2   7      154.47      137.79     12.33 o 
  -6   2   7      487.90      456.87     19.31 o 
  -5   2   7       55.30       50.17      5.99 o 
  -4   2   7      260.53      216.66     10.15 o 
  -3   2   7      188.00      163.91      9.25 o 
  -2   2   7       70.21      109.51      6.82 o 
  -1   2   7       65.01       54.46      4.58 o 
   0   2   7     1016.46     1012.00     28.25 o 
   1   2   7      280.43      306.32     10.12 o 
   2   2   7      614.60      752.55     64.01 o 
   3   2   7      127.32      142.08     10.11 o 
   4   2   7      576.78      579.54     24.83 o 
   5   2   7      225.67      281.22     17.03 o 
   6   2   7        9.39       69.36     18.11 o 
  -9   3   7       19.33       22.25      9.16 o 
  -8   3   7      437.88      413.03     23.30 o 
  -7   3   7      194.35      180.17     12.62 o 
  -6   3   7       29.68       51.84      7.08 o 
  -5   3   7      606.23      535.21     19.32 o 
  -4   3   7      484.89      394.01     12.24 o 
  -3   3   7     2817.94     2641.99     62.01 o 
  -2   3   7     5550.36     5170.05    104.23 o 
  -1   3   7     3804.39     3517.06     82.07 o 
   0   3   7     3315.63     3084.81     63.27 o 
   1   3   7     3030.61     2946.44    107.23 o 
   2   3   7     1175.16     1270.51     68.53 o 
   3   3   7      949.09      989.93     67.20 o 
   4   3   7     1634.82     1740.75     68.28 o 
   5   3   7     2906.41     3021.72     97.72 o 
   6   3   7     1144.56     1135.20     42.14 o 
  -9   4   7      260.58      240.00     16.18 o 
  -8   4   7      320.58      326.68     17.11 o 
  -7   4   7     1984.70     1891.23     57.06 o 
  -6   4   7     1050.95     1071.73     34.48 o 
  -5   4   7     1269.21     1223.63     37.50 o 
  -4   4   7     1558.68     1387.07     34.46 o 
  -3   4   7     2184.99     2145.19     51.03 o 
  -2   4   7     1429.10     1290.68     28.13 o 
  -1   4   7     1512.26     1377.43     29.87 o 
   0   4   7      590.06      588.17     14.50 o 
   1   4   7     1223.87     1219.54     44.49 o 
   2   4   7      772.59      785.26     52.08 o 
   3   4   7      395.86      377.43     28.09 o 
   4   4   7      268.25      256.78     38.13 o 
   5   4   7      340.18      403.17     20.05 o 
   6   4   7      229.43      240.33     15.38 o 
  -8   5   7        5.58        3.67      7.43 o 
  -7   5   7        8.60       40.36      8.68 o 
  -6   5   7       31.01       54.49     11.00 o 
  -5   5   7       85.40      118.09      9.65 o 
  -4   5   7      276.05      280.59     10.39 o 
  -3   5   7      984.05      940.70     24.53 o 
  -2   5   7     2418.41     2338.88     55.28 o 
  -1   5   7     1477.86     1398.47     30.28 o 
   0   5   7      426.08      388.23     10.60 o 
   1   5   7      224.83      222.60      9.36 o 
   2   5   7      705.92      773.84     51.30 o 
   3   5   7      681.43      630.88     21.45 o 
   4   5   7     1414.24     1388.94     48.52 o 
   5   5   7     1104.05     1057.42     66.47 o 
   6   5   7      563.95      569.86     25.45 o 
  -8   6   7     1184.71     1170.05     39.68 o 
  -7   6   7     2133.63     2106.73     63.00 o 
  -6   6   7     3273.81     3242.12     91.65 o 
  -5   6   7     4158.76     4078.32    112.54 o 
  -4   6   7     4177.77     4023.34     93.47 o 
  -3   6   7     2340.52     2362.69     56.17 o 
  -2   6   7     1387.62     1399.83     34.60 o 
  -1   6   7     2030.90     1918.14     40.62 o 
   0   6   7     1328.96     1323.54     34.75 o 
   1   6   7      723.60      749.88     21.66 o 
   2   6   7     1930.11     1892.54     81.66 o 
   3   6   7     1428.34     1309.67     62.55 o 
   4   6   7      216.99      249.99     14.89 o 
   5   6   7      460.27      485.93     22.42 o 
   6   6   7      202.49      207.56     15.31 o 
  -8   7   7        1.01       21.37      9.14 o 
  -7   7   7        3.46       15.99      8.73 o 
  -6   7   7        0.05        3.40      5.44 o 
  -5   7   7        0.89       20.73      5.56 o 
  -4   7   7      166.23      174.39      8.93 o 
  -3   7   7        9.09       19.76      3.61 o 
  -2   7   7      173.21      134.24      8.72 o 
  -1   7   7       22.47       33.77      4.30 o 
   0   7   7      160.15      153.52     10.46 o 
   1   7   7       22.29       26.12      5.22 o 
   2   7   7      102.66      123.96      8.23 o 
   3   7   7      587.94      635.65     44.66 o 
   4   7   7      351.27      370.13     14.12 o 
   5   7   7       72.20       95.80     11.62 o 
   6   7   7       93.28       88.54     10.44 o 
  -8   8   7     2171.21     2283.50     55.20 o 
  -7   8   7     2069.67     2191.40     54.65 o 
  -6   8   7     2122.27     2253.67     71.77 o 
  -5   8   7     4138.29     4310.68     89.61 o 
  -4   8   7     5577.85     5809.16    203.58 o 
  -3   8   7      819.51      837.65     22.85 o 
  -2   8   7     2227.35     2131.15     51.19 o 
  -1   8   7     3771.46     3735.44     76.61 o 
   0   8   7     2665.03     2854.54    193.34 o 
   1   8   7      897.99      917.77     25.83 o 
   2   8   7     1119.14     1242.23     67.72 o 
   3   8   7     1177.93     1165.63     32.13 o 
   4   8   7      405.44      411.98     15.08 o 
   5   8   7      281.83      261.57     15.46 o 
  -8   9   7       34.02       67.31     12.54 o 
  -7   9   7       22.57       43.62      7.55 o 
  -6   9   7       15.67       21.94      5.84 o 
  -5   9   7      149.33      170.12      8.13 o 
  -4   9   7        3.75        9.60      4.08 o 
  -3   9   7       28.69       47.77      6.82 o 
  -2   9   7      317.37      364.44     12.36 o 
  -1   9   7      283.99      313.09     14.76 o 
   0   9   7      180.05      162.09     10.66 o 
   1   9   7       58.05       64.24     12.64 o 
   2   9   7      438.41      438.19     36.65 o 
   3   9   7       50.46       64.72      6.88 o 
   4   9   7        0.12       -1.64      5.36 o 
   5   9   7       14.73       14.89      8.28 o 
  -7  10   7     2077.19     2176.27     52.24 o 
  -6  10   7     1755.68     1881.64     67.73 o 
  -5  10   7     2625.87     2811.05     85.91 o 
  -4  10   7     2243.90     2303.72     56.43 o 
  -3  10   7     2027.18     1991.42     48.91 o 
  -2  10   7     2334.42     2319.79     70.17 o 
  -1  10   7     3776.22     3750.78    109.80 o 
   0  10   7     2228.64     2153.77     41.53 o 
   1  10   7     1418.61     1382.06     28.35 o 
   2  10   7     1071.81     1093.53     23.68 o 
   3  10   7      500.52      531.03     14.05 o 
   4  10   7      107.17       99.05     10.63 o 
   5  10   7      220.22      228.96      9.68 o 
  -7  11   7      237.76      283.15     15.66 o 
  -6  11   7      133.92      151.01      8.59 o 
  -5  11   7      212.87      221.76      9.14 o 
  -4  11   7        1.20        8.69      5.49 o 
  -3  11   7        2.51       -0.10      5.28 o 
  -2  11   7      228.58      212.63     11.91 o 
  -1  11   7      779.39      779.01     27.75 o 
   0  11   7      754.14      745.07     16.86 o 
   1  11   7      678.51      647.23     15.42 o 
   2  11   7     1073.21     1031.93     22.67 o 
   3  11   7      507.39      508.06     16.94 o 
   4  11   7       99.57       96.88      7.71 o 
  -6  12   7     1815.56     1939.97     48.02 o 
  -5  12   7     1499.07     1567.02     41.09 o 
  -4  12   7     1214.09     1318.23     35.03 o 
  -3  12   7     1858.09     1916.76     60.01 o 
  -2  12   7     1348.47     1392.05     45.20 o 
  -1  12   7     1233.01     1294.03     42.25 o 
   0  12   7      709.91      701.84     25.76 o 
   1  12   7      851.45      822.89     24.47 o 
   2  12   7      686.96      689.78     16.79 o 
   3  12   7       31.69       43.62      5.39 o 
   4  12   7       59.51       88.90      7.96 o 
  -6  13   7       89.14       95.13      7.70 o 
  -5  13   7      118.45      119.90      9.68 o 
  -4  13   7      506.76      520.27     17.78 o 
  -3  13   7      437.11      467.16     19.99 o 
  -2  13   7      615.89      600.79     23.38 o 
  -1  13   7      968.38      919.63     32.08 o 
   0  13   7      636.27      610.78     23.58 o 
   1  13   7      907.91      871.93     25.81 o 
   2  13   7      565.99      590.11     25.76 o 
   3  13   7      417.01      409.96     21.24 o 
  -5  14   7      306.68      357.09     14.87 o 
  -4  14   7      266.60      276.93     15.24 o 
  -3  14   7      311.93      351.37     16.89 o 
  -2  14   7      551.15      550.54     22.36 o 
  -1  14   7      272.45      274.92     14.51 o 
   0  14   7      363.93      346.19     16.55 o 
   1  14   7      173.12      172.97      9.85 o 
   2  14   7        0.49        4.50      5.51 o 
   3  14   7       41.01       50.58     14.42 o 
  -4  15   7      174.57      203.54     13.25 o 
  -3  15   7      405.39      455.35     21.66 o 
  -2  15   7      939.49      966.23     34.39 o 
  -1  15   7     1445.27     1419.66     46.92 o 
   0  15   7     1411.57     1383.85     46.02 o 
   1  15   7     1060.26     1022.43     36.08 o 
   2  15   7      867.01      848.54     27.25 o 
  -3  16   7       27.96       36.62      8.39 o 
  -2  16   7        4.47        7.83      7.11 o 
  -1  16   7       42.48       38.17      8.51 o 
   0  16   7       56.48       65.98      9.97 o 
  -8   0   8     2669.61     2452.41    103.29 o 
  -7   0   8     1984.25     1850.67     79.24 o 
  -6   0   8     4051.14     3582.54    141.68 o 
  -5   0   8     4049.54     3589.44    140.79 o 
  -4   0   8     4846.31     4511.22    174.19 o 
  -3   0   8     5570.87     5085.71    194.75 o 
  -2   0   8     4337.69     4099.12    118.10 o 
  -1   0   8     4944.99     4537.75    328.27 o 
   0   0   8     5571.88     5630.48    161.18 o 
   1   0   8     4476.63     4948.42    369.70 o 
   2   0   8     6365.53     6548.92    187.16 o 
   3   0   8     3169.05     3561.30    160.26 o 
   4   0   8     3368.70     3478.57    157.32 o 
   5   0   8     2820.58     2628.45    122.55 o 
   6   0   8     1219.17     1044.74     56.36 o 
  -8   1   8        2.78       51.58     12.85 o 
  -7   1   8       22.42       44.88      8.35 o 
  -6   1   8        0.10       23.79     11.31 o 
  -5   1   8       87.97       97.68      9.23 o 
  -4   1   8       46.81       60.81      7.11 o 
  -3   1   8       82.65       74.55     10.87 o 
  -2   1   8       93.34       98.32      6.00 o 
  -1   1   8       31.21       32.43      7.68 o 
   0   1   8        1.38       13.95      4.11 o 
   1   1   8      101.32      139.12      6.78 o 
   2   1   8      162.42      242.43     28.20 o 
   3   1   8       58.42       71.34     14.49 o 
   4   1   8       19.41       84.90     11.86 o 
   5   1   8       39.76      103.97     11.35 o 
   6   1   8        3.19       41.64      9.53 o 
  -8   2   8     1308.45     1280.60     42.16 o 
  -7   2   8     3188.10     2843.32     81.99 o 
  -6   2   8     3046.35     2691.29     77.02 o 
  -5   2   8     3734.07     3415.40     95.18 o 
  -4   2   8     2944.35     2729.60     76.56 o 
  -3   2   8     2760.92     2593.04     61.43 o 
  -2   2   8     4606.39     4487.83    103.96 o 
  -1   2   8     5238.99     4943.70    178.73 o 
   0   2   8     3796.28     3787.77     77.82 o 
   1   2   8     5076.29     5475.80    230.80 o 
   2   2   8     4868.21     4897.16    296.94 o 
   3   2   8     3483.32     3495.05    125.36 o 
   4   2   8     2179.75     2309.98     76.63 o 
   5   2   8     1473.30     1467.62     52.04 o 
  -8   3   8       20.71       35.48      8.72 o 
  -7   3   8       51.87       82.79     10.08 o 
  -6   3   8      150.60      163.13     11.52 o 
  -5   3   8      240.56      227.66     12.49 o 
  -4   3   8      154.93      129.44      9.28 o 
  -3   3   8      337.19      315.08     10.94 o 
  -2   3   8      747.09      728.39     19.94 o 
  -1   3   8      381.32      377.99     11.17 o 
   0   3   8        0.25        6.68      4.12 o 
   1   3   8       11.49       77.43      7.76 o 
   2   3   8       57.35      118.95     12.32 o 
   3   3   8       33.00       91.45     10.52 o 
   4   3   8       31.82       79.49     14.56 o 
   5   3   8       14.60       41.04     14.35 o 
  -8   4   8      581.79      565.76     23.91 o 
  -7   4   8     1700.28     1618.65     50.20 o 
  -6   4   8     2027.52     1813.67     54.22 o 
  -5   4   8     2416.08     2216.06     63.90 o 
  -4   4   8     1882.20     1728.46     50.52 o 
  -3   4   8     1659.77     1512.93     37.49 o 
  -2   4   8     1966.42     1908.08     46.18 o 
  -1   4   8     2784.92     2728.51     56.70 o 
   0   4   8     2194.23     2200.19     72.11 o 
   1   4   8     2049.06     2067.83    100.47 o 
   2   4   8     2530.78     2707.50    129.23 o 
   3   4   8     2863.58     3077.86    131.38 o 
   4   4   8     1019.46     1157.50     32.42 o 
   5   4   8      602.76      640.99     27.52 o 
  -8   5   8      373.15      361.61     18.51 o 
  -7   5   8      223.55      225.62     14.09 o 
  -6   5   8      374.21      363.88     16.76 o 
  -5   5   8      677.24      621.57     22.61 o 
  -4   5   8      667.70      599.48     17.88 o 
  -3   5   8      265.68      250.94      9.79 o 
  -2   5   8      446.81      451.09     13.90 o 
  -1   5   8      605.43      594.62     31.57 o 
   0   5   8       66.14       69.69      6.18 o 
   1   5   8      412.09      422.98     14.51 o 
   2   5   8      270.66      255.76     17.08 o 
   3   5   8      233.45      262.19     11.50 o 
   4   5   8      108.48      133.54      8.78 o 
   5   5   8       86.00       98.07     10.71 o 
  -8   6   8      227.15      229.31     15.57 o 
  -7   6   8      275.04      287.69     20.16 o 
  -6   6   8      264.92      261.44     14.06 o 
  -5   6   8      446.14      430.86     38.10 o 
  -4   6   8     1501.13     1443.56     36.56 o 
  -3   6   8      654.32      622.33     20.34 o 
  -2   6   8      641.38      621.13     17.71 o 
  -1   6   8      482.57      455.84     14.92 o 
   0   6   8     1569.65     1522.84     54.79 o 
   1   6   8      392.46      412.30     15.97 o 
   2   6   8      247.15      254.37     12.07 o 
   3   6   8      741.06      781.47     38.77 o 
   4   6   8      409.54      431.93     15.83 o 
   5   6   8      156.40      157.54     12.68 o 
  -8   7   8      447.91      462.51     17.29 o 
  -7   7   8      678.73      714.59     21.52 o 
  -6   7   8      203.13      208.51     12.90 o 
  -5   7   8      154.77      161.50     10.78 o 
  -4   7   8      789.96      729.57     21.05 o 
  -3   7   8      269.99      281.21     10.73 o 
  -2   7   8       28.44       38.27      4.77 o 
  -1   7   8       68.46       78.12      7.65 o 
   0   7   8        4.77       -2.66      6.63 o 
   1   7   8       41.60       45.60      5.69 o 
   2   7   8      569.67      568.13     18.38 o 
   3   7   8      149.82      156.40      9.18 o 
   4   7   8      165.07      149.57     21.32 o 
   5   7   8      129.43      137.39     12.29 o 
  -7   8   8       32.61       40.66      8.68 o 
  -6   8   8        4.59       -0.81      5.35 o 
  -5   8   8       57.59       62.34      8.27 o 
  -4   8   8        9.22        9.17      4.81 o 
  -3   8   8       37.13       45.52      5.46 o 
  -2   8   8       30.62       32.65      6.25 o 
  -1   8   8       30.21       42.25      7.07 o 
   0   8   8        3.38        4.80      3.88 o 
   1   8   8        0.29       -3.88      4.49 o 
   2   8   8       13.58        8.82      6.42 o 
   3   8   8        0.98       -0.89      4.61 o 
   4   8   8       14.77        7.05      9.16 o 
  -7   9   8      314.08      337.67     14.39 o 
  -6   9   8      179.84      192.68     19.95 o 
  -5   9   8        9.03        9.43      7.60 o 
  -4   9   8      259.04      281.92     11.58 o 
  -3   9   8      372.51      366.89     12.97 o 
  -2   9   8        2.87        3.49      4.74 o 
  -1   9   8       17.08       16.56      5.48 o 
   0   9   8        9.40       24.17      5.96 o 
   1   9   8      296.22      313.78     26.98 o 
   2   9   8      460.70      486.10     36.62 o 
   3   9   8      335.14      329.54     17.63 o 
   4   9   8      105.20      113.76     14.18 o 
  -7  10   8      111.16      139.92     16.65 o 
  -6  10   8       57.45       65.12     10.79 o 
  -5  10   8      190.88      158.25      9.46 o 
  -4  10   8      479.33      492.61     16.44 o 
  -3  10   8       85.39       94.02      8.65 o 
  -2  10   8      594.26      581.51     22.27 o 
  -1  10   8      735.86      734.79     26.52 o 
   0  10   8      821.92      802.01     19.82 o 
   1  10   8      728.67      731.58     17.16 o 
   2  10   8      191.26      216.16      8.41 o 
   3  10   8       79.46       79.61      6.22 o 
   4  10   8      223.35      269.35     11.74 o 
  -6  11   8      272.60      296.00     16.33 o 
  -5  11   8      212.15      241.02     20.12 o 
  -4  11   8       22.33       40.53      8.29 o 
  -3  11   8        4.87       -2.37      5.23 o 
  -2  11   8        0.26        2.32      5.39 o 
  -1  11   8       14.05       24.36      6.57 o 
   0  11   8        6.77       27.15     15.68 o 
   1  11   8      304.26      315.93      9.91 o 
   2  11   8      433.14      444.18     12.61 o 
   3  11   8      234.17      225.93      9.08 o 
  -6  12   8      668.66      759.78     28.79 o 
  -5  12   8      928.78      965.93     28.09 o 
  -4  12   8      473.53      519.76     21.93 o 
  -3  12   8      663.88      736.81     27.55 o 
  -2  12   8     1031.13     1081.65     37.11 o 
  -1  12   8      996.14     1014.19     35.07 o 
   0  12   8      796.76      801.75     29.17 o 
   1  12   8      999.39     1030.61     22.84 o 
   2  12   8      759.40      746.52     18.20 o 
   3  12   8      835.49      835.38     20.23 o 
  -5  13   8      132.58      157.10     10.87 o 
  -4  13   8       12.71       16.41      7.61 o 
  -3  13   8        5.41       30.22      7.79 o 
  -2  13   8        0.77       11.05      6.90 o 
  -1  13   8       31.53       46.48      8.17 o 
   0  13   8       24.75       32.11      7.50 o 
   1  13   8       87.77      113.94     10.55 o 
   2  13   8      178.85      200.01      8.86 o 
  -4  14   8      823.91      903.81     33.46 o 
  -3  14   8     1344.41     1445.55     48.11 o 
  -2  14   8     1584.98     1671.58     54.32 o 
  -1  14   8     1607.62     1605.30     52.36 o 
   0  14   8     1282.92     1327.20     44.66 o 
   1  14   8     1420.74     1421.30     47.57 o 
  -2  15   8       15.09       29.84     12.44 o 
  -1  15   8        4.79       40.40      9.09 o 
  -8   1   9     2164.44     2048.98     62.77 o 
  -7   1   9     2236.51     2063.31     61.92 o 
  -6   1   9     2437.04     2198.71     64.51 o 
  -5   1   9     4044.94     3714.77    103.39 o 
  -4   1   9     1924.76     1858.06     54.32 o 
  -3   1   9     1990.80     1934.38     55.81 o 
  -2   1   9     3811.70     3572.13    197.85 o 
  -1   1   9     2275.74     2400.56    114.31 o 
   0   1   9      599.95      615.68     35.76 o 
   1   1   9     1044.45     1078.67     74.86 o 
   2   1   9     1574.19     1734.64     59.17 o 
   3   1   9      597.61      581.94     39.09 o 
   4   1   9      302.23      297.88     17.20 o 
   5   1   9      310.03      303.68     17.92 o 
  -8   2   9        0.79       45.19      9.83 o 
  -7   2   9        1.56       12.24     18.62 o 
  -6   2   9      128.41      116.34     10.75 o 
  -5   2   9        2.62        2.81      6.18 o 
  -4   2   9      182.96      153.05     12.68 o 
  -3   2   9     1030.65      928.77     29.68 o 
  -2   2   9      223.81      238.58     10.33 o 
  -1   2   9       73.95       72.44      7.46 o 
   0   2   9       61.83       69.50      5.52 o 
   1   2   9      290.12      295.01     22.95 o 
   2   2   9      237.04      285.12     19.53 o 
   3   2   9      247.35      267.60     15.89 o 
   4   2   9     1009.04     1032.56     39.46 o 
   5   2   9      690.50      619.99     27.49 o 
  -8   3   9     1823.92     1652.77     52.60 o 
  -7   3   9      975.53      884.96     31.20 o 
  -6   3   9     1204.41     1099.62     35.91 o 
  -5   3   9     1580.29     1475.74     44.97 o 
  -4   3   9     1762.13     1653.40     48.98 o 
  -3   3   9     1584.79     1592.57     47.12 o 
  -2   3   9     2846.83     2945.32     69.73 o 
  -1   3   9     2945.62     3009.47     62.66 o 
   0   3   9     1961.11     2042.07    116.54 o 
   1   3   9     1069.62     1129.84     31.23 o 
   2   3   9      589.68      675.69     37.85 o 
   3   3   9       70.59      104.31     18.28 o 
   4   3   9      280.49      325.15     18.40 o 
  -7   4   9        0.46        1.97      7.14 o 
  -6   4   9      243.44      200.25     12.54 o 
  -5   4   9      144.10      140.90     15.10 o 
  -4   4   9      194.88      171.67     11.13 o 
  -3   4   9     1191.08     1182.07     30.76 o 
  -2   4   9      549.41      607.15     18.01 o 
  -1   4   9      576.22      618.31     20.42 o 
   0   4   9      764.24      804.78     24.76 o 
   1   4   9     2072.08     2100.36    128.90 o 
   2   4   9     1716.82     1727.08     45.44 o 
   3   4   9     1728.25     1810.06     84.43 o 
   4   4   9     2053.60     2093.70    105.47 o 
  -7   5   9     1062.53      944.72     33.03 o 
  -6   5   9      642.33      602.11     23.09 o 
  -5   5   9      640.23      614.89     22.62 o 
  -4   5   9     1092.37      998.12     32.15 o 
  -3   5   9      813.42      810.11     22.61 o 
  -2   5   9     1388.23     1389.66     35.19 o 
  -1   5   9      839.85      882.86     30.23 o 
   0   5   9      261.20      293.59     12.41 o 
   1   5   9      864.46      925.16     26.81 o 
   2   5   9      106.16      155.75     10.50 o 
   3   5   9       68.89      157.07      9.94 o 
   4   5   9      162.73      234.11     16.81 o 
  -7   6   9        9.84       12.64      7.86 o 
  -6   6   9       57.57       69.70      9.01 o 
  -5   6   9      597.90      542.70     20.95 o 
  -4   6   9      582.80      590.56     21.70 o 
  -3   6   9     1428.83     1432.06     36.48 o 
  -2   6   9     1945.70     1964.06     60.34 o 
  -1   6   9      894.82      934.87     31.84 o 
   0   6   9     1874.83     1925.87     49.78 o 
   1   6   9     2134.87     2117.42     97.38 o 
   2   6   9     1888.75     2004.52    115.42 o 
   3   6   9     2927.59     2961.69    122.07 o 
   4   6   9     2028.83     1973.29     52.34 o 
  -7   7   9      315.40      282.99     16.05 o 
  -6   7   9      267.57      271.69     14.68 o 
  -5   7   9       38.06       48.35      7.80 o 
  -4   7   9        0.17        0.50      5.23 o 
  -3   7   9       79.63       87.65      7.18 o 
  -2   7   9       95.43      117.64     13.87 o 
  -1   7   9       75.80       71.21     11.48 o 
   0   7   9       19.00       32.20      6.32 o 
   1   7   9      117.92      132.89      8.80 o 
   2   7   9      100.93      131.61      9.17 o 
   3   7   9       16.22       70.20     11.36 o 
   4   7   9       22.51      102.19      9.56 o 
  -6   8   9      186.09      177.32     12.28 o 
  -5   8   9      537.33      527.81     20.82 o 
  -4   8   9     1382.31     1327.95     34.84 o 
  -3   8   9     1375.11     1363.95     44.20 o 
  -2   8   9     1370.48     1400.48     45.15 o 
  -1   8   9      473.24      502.43     20.29 o 
   0   8   9     1052.08     1102.84     37.11 o 
   1   8   9     1443.17     1549.94     87.52 o 
   2   8   9     1575.83     1775.71    126.31 o 
   3   8   9     1996.30     1983.22     52.30 o 
  -6   9   9       72.75       63.49      9.48 o 
  -5   9   9      112.09      114.45     10.21 o 
  -4   9   9      263.11      263.17     11.58 o 
  -3   9   9      401.22      392.52     17.62 o 
  -2   9   9      141.51      169.94     11.34 o 
  -1   9   9        1.54       17.46     12.71 o 
   0   9   9       12.98       12.73      6.39 o 
   1   9   9       25.45       52.55      6.94 o 
   2   9   9        0.73       18.95      6.00 o 
   3   9   9       13.14       42.58      9.97 o 
  -6  10   9      268.57      260.44     15.21 o 
  -5  10   9      809.43      848.07     29.80 o 
  -4  10   9      923.91      943.96     26.80 o 
  -3  10   9     1241.05     1255.06     41.90 o 
  -2  10   9     1119.33     1165.84     39.27 o 
  -1  10   9      626.29      666.44     25.45 o 
   0  10   9      362.60      354.36     16.69 o 
   1  10   9      884.45      893.83     22.56 o 
   2  10   9      937.75      969.54     22.19 o 
  -5  11   9      480.59      514.02     29.73 o 
  -4  11   9      616.52      659.72     26.05 o 
  -3  11   9      577.09      641.62     25.29 o 
  -2  11   9      311.38      342.43     16.77 o 
  -1  11   9      117.71      122.23     10.47 o 
   0  11   9       90.52       94.10      9.52 o 
   1  11   9      315.75      312.67     16.20 o 
   2  11   9      307.27      295.24     10.51 o 
  -4  12   9      199.03      220.70     14.31 o 
  -3  12   9      880.60      909.35     33.20 o 
  -2  12   9      901.18      923.68     33.37 o 
  -1  12   9      577.20      567.59     23.33 o 
   0  12   9      430.57      442.05     19.77 o 
   1  12   9      499.63      500.42     21.70 o 
  -3  13   9      752.51      784.78     30.13 o 
  -2  13   9      785.83      836.20     31.38 o 
  -1  13   9      387.15      389.87     18.67 o 
   0  13   9      403.99      424.11     19.47 o 
  -7   0  10      236.95      209.65     19.48 o 
  -6   0  10       46.66       42.98     11.34 o 
  -5   0  10       68.43       64.24     11.48 o 
  -4   0  10       41.28       27.27      8.75 o 
  -3   0  10      108.24       90.41     11.76 o 
  -2   0  10       15.38        9.16      7.31 o 
  -1   0  10        2.96       -6.98      4.66 o 
   0   0  10       36.90       38.12      6.81 o 
   1   0  10      261.59      223.94     20.30 o 
   2   0  10      559.78      602.24     37.17 o 
   3   0  10       48.31       56.79     14.56 o 
  -7   1  10      104.66       99.75     15.10 o 
  -6   1  10      152.39      126.56     10.41 o 
  -5   1  10      191.70      172.48     11.04 o 
  -4   1  10       72.87       78.04      8.17 o 
  -3   1  10      138.62      135.78      9.42 o 
  -2   1  10      318.39      302.92     21.15 o 
  -1   1  10      207.18      207.34     10.25 o 
   0   1  10       15.10        3.58      4.71 o 
   1   1  10      125.42      136.85     11.46 o 
   2   1  10      161.82      140.09     11.89 o 
   3   1  10      219.50      178.63     13.36 o 
  -7   2  10      224.23      217.57     15.65 o 
  -6   2  10       78.97       93.07      9.88 o 
  -5   2  10       86.34       89.18      9.21 o 
  -4   2  10       84.84       81.00      8.41 o 
  -3   2  10      395.15      355.65     15.48 o 
  -2   2  10      597.26      583.54     31.67 o 
  -1   2  10       22.49       14.84      6.49 o 
   0   2  10       36.31       56.23      7.97 o 
   1   2  10      186.45      205.48     16.22 o 
   2   2  10      598.12      684.40     54.87 o 
   3   2  10      169.39      200.55     14.25 o 
  -7   3  10      350.85      310.66     16.47 o 
  -6   3  10      992.64      866.26     30.26 o 
  -5   3  10     1258.98     1110.83     35.79 o 
  -4   3  10      748.01      701.90     24.84 o 
  -3   3  10     2099.26     2020.73     58.86 o 
  -2   3  10     1736.89     1691.05     42.28 o 
  -1   3  10     1203.07     1200.16     31.33 o 
   0   3  10     1344.68     1430.78     49.05 o 
   1   3  10      708.93      797.19     29.84 o 
   2   3  10     1005.47     1110.68     62.11 o 
   3   3  10      786.65      898.12     59.16 o 
  -7   4  10       93.86      112.69     11.59 o 
  -6   4  10      399.02      384.73     17.87 o 
  -5   4  10       47.56       78.56     21.29 o 
  -4   4  10      137.22      165.39     11.57 o 
  -3   4  10      687.08      693.16     24.73 o 
  -2   4  10      384.57      357.28     25.31 o 
  -1   4  10        4.11       15.51      9.29 o 
   0   4  10      263.93      300.87     12.83 o 
   1   4  10      130.15      174.17      9.99 o 
   2   4  10      140.44      168.48     10.03 o 
   3   4  10      244.37      261.19     16.45 o 
  -6   5  10     1071.88     1011.07     34.27 o 
  -5   5  10     1504.99     1417.92     44.25 o 
  -4   5  10     3587.53     3366.60     94.67 o 
  -3   5  10     4661.57     4606.96    126.70 o 
  -2   5  10     3704.02     3674.89    108.49 o 
  -1   5  10     2380.83     2372.56     72.15 o 
   0   5  10     2783.23     2672.77    117.41 o 
   1   5  10     1595.17     1690.63     45.16 o 
   2   5  10      878.44      870.88     39.35 o 
   3   5  10      959.95     1070.14     86.04 o 
  -6   6  10       40.90       59.76      9.43 o 
  -5   6  10       41.41       55.14      8.67 o 
  -4   6  10        0.10       35.33     12.88 o 
  -3   6  10      105.85      146.55     12.20 o 
  -2   6  10       32.88       54.61      9.20 o 
  -1   6  10       14.20       39.72      9.16 o 
   0   6  10       70.06      125.46     10.60 o 
   1   6  10       40.33       74.13      8.50 o 
   2   6  10       20.61       31.87      6.74 o 
   3   6  10        4.32       37.19     10.20 o 
  -6   7  10     1029.54     1023.81     34.99 o 
  -5   7  10     1151.09     1197.92     38.88 o 
  -4   7  10     3225.67     3068.34     87.23 o 
  -3   7  10     4489.33     4338.11    127.20 o 
  -2   7  10     3397.68     3410.70    101.50 o 
  -1   7  10     2779.29     2817.84     85.17 o 
   0   7  10     2248.66     2279.90     70.07 o 
   1   7  10     1991.76     1975.06     51.85 o 
   2   7  10     1127.58     1175.59     43.35 o 
  -5   8  10       27.26       28.66      8.17 o 
  -4   8  10        1.53       15.93      7.83 o 
  -3   8  10        1.80       19.20      8.24 o 
  -2   8  10       35.96       48.92     20.26 o 
  -1   8  10       19.07       47.39      9.43 o 
   0   8  10       47.89       86.16      9.77 o 
   1   8  10        0.33       24.70      7.56 o 
   2   8  10        0.73       25.63      6.67 o 
  -5   9  10      947.22      963.20     33.18 o 
  -4   9  10     1680.53     1640.07     71.04 o 
  -3   9  10     2131.47     2090.90     65.60 o 
  -2   9  10     1421.20     1474.51     48.26 o 
  -1   9  10     1508.62     1546.38     50.40 o 
   0   9  10     1825.12     1830.75     58.31 o 
   1   9  10     1484.45     1461.41     48.10 o 
  -4  10  10       45.91       53.44     12.44 o 
  -3  10  10        9.30       31.04      8.55 o 
  -2  10  10        6.24        1.91      7.04 o 
  -1  10  10        7.96       55.74     31.43 o 
   0  10  10       10.63       26.33      8.64 o 
   1  10  10        5.53       18.79      7.62 o 
  -3  11  10     1249.74     1278.55     43.65 o 
  -2  11  10      753.64      811.21     30.47 o 
  -1  11  10      659.83      672.70     26.47 o 
  -6   1  11      257.85      238.12     13.77 o 
  -5   1  11      789.78      743.75     26.74 o 
  -4   1  11      655.27      648.88     23.90 o 
  -3   1  11      635.74      665.71     23.97 o 
  -2   1  11      846.22      866.77     28.98 o 
  -1   1  11     1728.61     1871.18     54.90 o 
   0   1  11     1229.70     1395.52     67.52 o 
   1   1  11      676.35      727.48     30.48 o 
   2   1  11      858.52      974.55     38.28 o 
  -6   2  11       65.67       83.62      9.97 o 
  -5   2  11      309.76      311.19     15.48 o 
  -4   2  11      253.01      263.06     14.04 o 
  -3   2  11      176.70      206.89     14.04 o 
  -2   2  11       65.98       87.23      9.01 o 
  -1   2  11      185.74      239.58     14.08 o 
   0   2  11      267.10      320.91     14.07 o 
   1   2  11       25.99       45.73     10.76 o 
   2   2  11        0.22        9.63      8.34 o 
  -5   3  11      173.34      178.94     12.57 o 
  -4   3  11      511.88      466.96     19.25 o 
  -3   3  11      693.60      702.17     25.09 o 
  -2   3  11      701.53      755.17     26.28 o 
  -1   3  11      517.97      528.71     68.68 o 
   0   3  11     1376.32     1497.16     48.64 o 
   1   3  11     1270.61     1329.21     37.12 o 
   2   3  11      940.77      945.04     37.28 o 
  -5   4  11      567.90      555.54     22.18 o 
  -4   4  11      512.54      520.12     20.83 o 
  -3   4  11      261.58      269.42     14.46 o 
  -2   4  11      557.74      606.69     31.98 o 
  -1   4  11      342.58      397.31     18.34 o 
   0   4  11      551.46      603.09     24.02 o 
   1   4  11      392.70      441.27     28.89 o 
  -5   5  11       13.08       16.15      7.72 o 
  -4   5  11      222.85      218.06     13.53 o 
  -3   5  11      428.81      416.15     18.17 o 
  -2   5  11      432.12      434.07     25.69 o 
  -1   5  11      436.21      444.47     19.69 o 
   0   5  11      568.24      596.83     37.11 o 
   1   5  11      922.71      922.85     27.85 o 
  -5   6  11      945.77      934.05     32.39 o 
  -4   6  11      806.71      848.87     29.68 o 
  -3   6  11     1115.98     1153.15     52.67 o 
  -2   6  11      828.14      855.06     31.03 o 
  -1   6  11      814.90      853.14     31.11 o 
   0   6  11      754.35      788.23     29.29 o 
   1   6  11      690.06      721.39     27.73 o 
  -4   7  11        0.09        7.61      7.28 o 
  -3   7  11       48.34       65.74     12.92 o 
  -2   7  11       80.69       84.35     10.37 o 
  -1   7  11       57.82       73.09     15.48 o 
   0   7  11      140.28      168.18     12.43 o 
  -3   8  11     1336.48     1363.95     60.80 o 
  -2   8  11     1006.14     1031.39     36.49 o 
  -1   8  11     1280.69     1284.58     66.12 o 
  -3   0  12     2095.67     2157.18     90.24 o 
  -2   0  12      895.25     1008.54     47.48 o 
  -3   1  12        1.87        9.84      8.17 o 
  -2   1  12        4.73        6.60     13.90 o 
  -1   1  12      162.99      212.79     18.59 o 
  -3   2  12     1221.21     1258.32     40.38 o 
  -2   2  12     1136.24     1149.05     52.74 o 
  -1   2  12     1722.19     1900.40     80.13 o 
  -2   3  12      103.16       98.54     15.44 o 
                                                 
